# Supplementary material for: Systemic Analysis of RNA Alternative Splicing Signals Related to the Prognosis for Head and Neck Squamous Cell Carcinoma
Source: Front Oncol. 2020 Feb 7;10:87. doi: 10.3389/fonc.2020.00087 (PMC7025462; doi:10.3389/fonc.2020.00087)
Supplement: Supplementary file 4 [file Table_2.xlsx]

## Sheet: Supplementary Table 2
Samples	OS	Event	T	N	M	Stage	Grade	age	gender	treatment
TCGA-CV-A6JN	906	Alive	T2	N0	M0	Stage II	G1	53	MALE
TCGA-CV-A45U	1079	Dead	T4	N0	M0	Stage IVA	G1	59	MALE
TCGA-CV-6433	641	Alive	T2	N0	M0	Stage II	G3	57	MALE	NO
TCGA-UF-A7JS	680	Dead	T3	N2b	M0	Stage IVA	G2	59	MALE
TCGA-F7-A50I	92	Alive	T4a	N0	M0	Stage IVA	G2	72	MALE
TCGA-CN-6019	1038	Alive	T4a	N0	M0	Stage IVA	G2	61	MALE	NO
TCGA-P3-A6T2	2298	Alive	T2	N0	M0	Stage IVA	G2	45	MALE
TCGA-BA-6869	644	Alive	T3	N0	M0	Stage III	G2	62	MALE	NO
TCGA-CV-7261	1512	Alive	T3	N0	M0	Stage IVA	G2	57	MALE
TCGA-CQ-7068	1309	Alive	T2	N0	M0	Stage II	G2	80	FEMALE	NO
TCGA-CQ-A4CB	893	Alive	T2	N0	M0	Stage III	G2	59	MALE
TCGA-CV-5973	2641	Alive	T3	N0	M0	Stage III	G3	62	FEMALE
TCGA-HD-A633	421	Alive	T4	N0	M0	Stage IVA	G2	74	MALE
TCGA-CV-7177	663	Dead	T1	N0	M0	Stage II	G2	82	FEMALE
TCGA-T2-A6WX	209	Dead	T3	N0	M0	Stage III	G1	73	FEMALE
TCGA-CR-7394	1346	Alive	T3	N2c	M0	Stage IVA	G2	70	MALE
TCGA-TN-A7HI	412	Alive	T1	N0	M0	Stage IVA	G3	56	MALE
TCGA-HD-8224	446	Dead	T3	N0	M0	Stage IVA	G3	63	MALE
TCGA-CN-A63Y	504	Alive	T1	N0	M0	Stage II	G2	46	MALE
TCGA-CX-7219	1045	Alive	T4a	N2c	M0	Stage IVA	G2	47	MALE
TCGA-D6-A74Q	710	Alive	T4a	N0	M0	Stage IVA	G3	67	MALE
TCGA-CV-7236	144	Dead	T2	N2c	M0	Stage IVA	G3	77	FEMALE
TCGA-CV-5979	1315	Alive	T3	N1	M0	Stage IVA	G2	26	MALE	NO
TCGA-CQ-6229	1179	Alive	T2	N1	M0	Stage II	G2	61	MALE	NO
TCGA-CN-6020	205	Dead	T3	N2c	M0	Stage III	G2	58	MALE	NO
TCGA-HD-7229	1027	Alive	T4a	NX	M0	Stage IVA	G3	60	MALE
TCGA-CN-4726	142	Dead	T3	N2	M0	Stage IVA	G2	68	MALE	YES
TCGA-CR-7374	30	Alive	T2	N0	M0	Stage II	G2	67	FEMALE
TCGA-BB-7866	1368	Alive	T3	N1	M0	Stage III	GX	40	MALE
TCGA-CN-4722	1483	Alive	T2	N0	M0	Stage II	G1	61	FEMALE	NO
TCGA-CV-6003	1665	Alive	T2	N0	M0	Stage III	G2	50	FEMALE
TCGA-CQ-A4CE	897	Alive	T2	N0	M0	Stage II	G2	76	FEMALE
TCGA-CR-7390	1508	Alive	T3	N0	M0	Stage IVA	G2	67	MALE
TCGA-P3-A5QA	2182	Alive	T2	N0	M0	Stage I	G3	41	MALE
TCGA-CV-7091	3381	Alive	T1	N0	M0	Stage I	G3	54	MALE
TCGA-CV-7435	4680	Dead	T4a	N1	M0	Stage IVA	G2	57	FEMALE
TCGA-UF-A71A	86	Dead	T3	N2a	M0	Stage IVA	G1	67	MALE
TCGA-HD-7831	667	Alive	T3	N0	M0	Stage IVA	G2	74	MALE
TCGA-QK-A6II	284	Dead	T3	N0	M0	Stage IVA	G2	52	MALE
TCGA-H7-A6C4	414	Alive	T3	N1	M0	Stage IVA	G2	35	FEMALE
TCGA-CV-6935	295	Dead	T3	N0	M0	Stage IVA	G3	67	MALE
TCGA-CN-4731	998	Dead	T4a	N2	M0	Stage IVA	G3	63	FEMALE	YES
TCGA-BB-4223	3221	Alive	T3	N2b	M0	Stage IVA	G3	48	MALE	NO
TCGA-BA-A6DJ	407	Dead	T4	N2b	M0	Stage IVA	G2	62	MALE
TCGA-CN-A6V3	742	Alive	T3	N2b	M0	Stage IVA	G3	61	MALE
TCGA-CN-5369	1	Dead	T4a	N1	M0	Stage IVA	G3	90	FEMALE	NO
TCGA-CR-5243	2562	Alive	T3	N2b	M0	Stage IVA	G3	51	MALE	NO
TCGA-RS-A6TP	516	Alive	T2	N0	M0	Stage II	G3	58	MALE
TCGA-CV-5440	3270	Alive	T4a	N2b	M0	Stage IVA	G3	52	MALE	NO
TCGA-QK-A8Z9	449	Dead	T4a	N2b	M0	Stage IVA	G2	56	MALE
TCGA-CQ-A4CD	1022	Alive	T4b	N0	M0	Stage IVA	G3	69	MALE
TCGA-CR-6481	311	Alive	T2	N2a	M0	Stage IVA	G2	47	MALE	NO
TCGA-CR-7367	1440	Alive	T4a	N3	M0	Stage IVA	G1	52	MALE	NO
TCGA-CN-A63W	377	Dead	T4a	N2c	M0	Stage IVA	G2	48	FEMALE
TCGA-CR-5247	358	Alive	T3	N1	M0	Stage III	G2	48	MALE	NO
TCGA-CV-6937	624	Dead	T2	N0	M0	Stage II	G2	71	MALE
TCGA-CQ-A4CH	379	Dead	T4a	N2c	M0	Stage II	G2	58	MALE
TCGA-CV-5976	1478	Alive	T3	N1	M0	Stage IVA	G2	50	MALE
TCGA-CX-7082	11	Dead	T2	N0	M0	Stage IVA	G2	82	MALE
TCGA-CV-5442	2327	Alive	T4a	N2b	M0	Stage IVA	G3	76	FEMALE	NO
TCGA-CV-A6JT	852	Alive	T2	N0	M0	Stage II	G2	65	MALE
TCGA-QK-A6VB	641	Alive	T4a	N0	M0	Stage IVA	G2	66	MALE
TCGA-BA-7269	1273	Alive	T2	N1	M0	Stage III	G1	61	MALE	NO
TCGA-P3-A6T4	62	Dead	T4	N1	M0	Stage IVA	G2	54	MALE
TCGA-BA-5152	1288	Alive	T4a	N0	M0	Stage IVA	G2	56	MALE	NO
TCGA-CV-5966	545	Dead	T4a	N1	M0	Stage IVA	G3	63	FEMALE
TCGA-CV-7100	274	Dead	T2	N0	M0	Stage III	G3	66	MALE
TCGA-CN-6018	580	Dead	T4a	N2c	M0	Stage IVA	G2	85	FEMALE	NO
TCGA-HD-7754	783	Alive	T2	N2b	M0	Stage IVA	G1	69	MALE
TCGA-IQ-A61H	1138	Alive	T2	N0	MX	Stage II	G2	76	MALE
TCGA-BA-5559	2083	Dead	T3	N2b	M0	Stage IVA	G3	71	MALE	YES
TCGA-CV-7248	521	Dead	T4a	N2b	M0	Stage IVA	G2	63	FEMALE
TCGA-BA-A6DB	216	Alive	T2	N0	M0	Stage I	G1	24	FEMALE
TCGA-CN-6021	276	Dead	T3	N0	M0	Stage III	G2	63	FEMALE	NO
TCGA-CV-7411	2717	Dead	T4a	N0	M0	Stage IVA	G1	64	FEMALE
TCGA-CV-7095	572	Dead	T1	N2a	M0	Stage II	G2	87	FEMALE
TCGA-CR-7369	1090	Dead	T4a	N0	M0	Stage IVA	G2	59	MALE	NO
TCGA-IQ-A6SH	471	Alive	T2	N1	M1	Stage III	G1	55	MALE
TCGA-BB-7870	2016	Alive	T3	N2b	M0	Stage IVA	G3	58	MALE
TCGA-DQ-7596	1265	Alive	T2	N2a	M0	Stage IVA	G4	48	MALE	YES
TCGA-CN-A6V1	603	Alive	T2	N2b	M0	Stage IVA	GX	59	MALE
TCGA-CV-7263	560	Dead	T2	NX	M0	Stage II	G1	64	MALE
TCGA-UF-A7JH	896	Alive	T4a	N0	M0	Stage IVA	G1	59	MALE
TCGA-MT-A67A	914	Alive	T1	N0	M0	Stage I	G2	85	FEMALE
TCGA-QK-A6IF	704	Alive	T1	N2b	M0	Stage IVA	GX	61	MALE
TCGA-BB-7864	1527	Alive	T3	N2c	M0	Stage IVA	G2	61	MALE
TCGA-CN-A498	773	Dead	T2	N0	M0	Stage III	G1	61	FEMALE
TCGA-T3-A92N	95	Dead	T1	N1	M1	Stage IVA	G3	79	MALE
TCGA-D6-6517	292	Alive	T3	N0	M0	Stage III	G2	59	MALE	YES
TCGA-UP-A6WW	518	Alive	T2	N2c	MX	Stage IVA	G2	58	MALE
TCGA-CV-5443	2784	Alive	T3	N1	M0	Stage III	G3	63	MALE	NO
TCGA-CV-A6JE	1075	Alive	T2	N0	M0	Stage II	G2	78	MALE
TCGA-IQ-A61I	2	Dead	T1	N2a	M0	Stage IVA	G3	63	MALE
TCGA-BA-A6DL	623	Alive	T3	N0	M0	Stage III	G2	59	MALE
TCGA-UF-A7J9	1358	Alive	T4a	N0	M0	Stage IVA	G2	75	MALE
TCGA-CV-A463	23	Dead	T4a	N0	M0	Stage IVA	G2	82	FEMALE
TCGA-CV-6945	366	Dead	T4a	N2b	M0	Stage IVA	G2	41	MALE
TCGA-QK-A652	645	Alive	T2	N0	M0	Stage III	G2	60	MALE
TCGA-CN-4739	1394	Dead	T4a	N0	M0	Stage IVA	G2	71	MALE	NO
TCGA-CN-6994	1183	Alive	T4a	N2b	M0	Stage IVA	G2	67	MALE	NO
TCGA-CN-5366	360	Dead	T4a	N2c	M0	Stage IVA	G2	51	MALE	YES
TCGA-F7-A620	543	Alive	TX	NX	MX	Stage III	G1	47	MALE
TCGA-CV-6955	334	Dead	T2	N0	M0	Stage II	G3	74	FEMALE
TCGA-CQ-6222	2016	Alive	T3	N2b	M0	Stage IVA	G2	63	MALE	NO
TCGA-CR-7399	181	Alive	T4a	N2c	M0	Stage IVA	G3	60	FEMALE	NO
TCGA-QK-A8Z8	171	Dead	T3	N1	M1	Stage IVC	G2	60	FEMALE
TCGA-CV-5432	3930	Alive	T3	N0	M0	Stage III	G3	68	MALE	NO
TCGA-CQ-5325	654	Dead	T1	N0	M0	Stage I	G2	65	MALE	YES
TCGA-CV-7104	393	Dead	T2	N2	M0	Stage IVA	G2	61	FEMALE
TCGA-CV-6942	4282	Alive	T2	N0	M0	Stage II	G3	73	FEMALE
TCGA-CN-A6UY	713	Alive	T3	N2a	M0	Stage IVA	G2	57	MALE
TCGA-DQ-7591	622	Alive	T4a	N2b	M0	Stage IVA	G4	62	MALE	NO
TCGA-CN-A49A	526	Dead	T4a	N0	M0	Stage IVB	G2	60	MALE
TCGA-CN-4738	436	Dead	T4a	N0	M0	Stage IVA	G2	53	MALE	NO
TCGA-CV-6948	1289	Dead	T4a	N0	M0	Stage IVB	G2	79	FEMALE
TCGA-D6-A6EP	424	Alive	T3	N0	M0	Stage III	G3	62	MALE
TCGA-UF-A7JV	90	Dead	T4a	N2c	M0	Stage IVA	G2	62	FEMALE
TCGA-CV-7437	506	Dead	T2	N0	M0	Stage II	GX	77	MALE
TCGA-D6-8569	770	Alive	T2	N0	M0	Stage II	G2	52	MALE
TCGA-CN-6010	1523	Alive	T4a	N0	M0	Stage IVA	G2	53	MALE	NO
TCGA-CR-6480	362	Alive	T2	N2a	M0	Stage IVA	G2	53	MALE	NO
TCGA-CN-4734	1690	Alive	T2	N0	M0	Stage II	G2	70	MALE	NO
TCGA-F7-A61V	759	Alive	TX	NX	MX	Stage II	G1	54	MALE
TCGA-CN-6022	281	Dead	T4a	N1	M0	Stage IVA	G3	49	MALE	NO
TCGA-BA-4075	283	Dead	T4a	N1	M0	Stage III	G2	49	MALE	YES
TCGA-BB-4228	559	Alive	T2	N0	M0	Stage III	GX	50	MALE	NO
TCGA-QK-A6IH	653	Alive	T4a	N1	M0	Stage IVB	G2	65	FEMALE
TCGA-CV-6951	915	Dead	T4a	N2c	M0	Stage IVA	G2	57	MALE
TCGA-HD-7917	836	Dead	T2	N0	M0	Stage II	G1	62	MALE
TCGA-BA-A4IH	622	Alive	T2	N2b	M0	Stage IVA	G3	57	MALE
TCGA-DQ-7589	1409	Alive	T2	N2c	M1	Stage IVC	G4	70	MALE	NO
TCGA-BB-8596	2161	Alive	T4	N1	M0	Stage IVA	G3	69	FEMALE
TCGA-BA-A4IF	895	Alive	T4	N0	M0	Stage IVA	G2	59	MALE
TCGA-MZ-A7D7	547	Alive	T3	N2b	M0	Stage IVA	Not Available	51	MALE
TCGA-CN-6024	337	Dead	T4a	N2	M0	Stage IVA	G2	66	MALE	NO
TCGA-CQ-7064	1973	Alive	T3	N1	M0	Stage III	G2	83	FEMALE
TCGA-CR-6478	183	Dead	T3	N2c	M0	Stage IVA	G3	66	FEMALE	NO
TCGA-CV-5430	4241	Alive	T4a	N2b	M0	Stage IVA	G3	61	MALE	YES
TCGA-MZ-A6I9	489	Dead	T4a	N2b	M0	Stage IVA	G2	68	MALE
TCGA-D6-A6EM	232	Alive	T2	N1	M0	Stage III	G2	65	FEMALE
TCGA-QK-A6VC	600	Alive	T4a	N2c	M0	Stage IVA	G2	62	FEMALE
TCGA-CV-7423	3059	Dead	T2	N0	M0	Stage II	G1	65	MALE
TCGA-HL-7533	1057	Alive	T2	N2b	M0	Stage IVA	G3	65	MALE
TCGA-CV-A6JU	110	Alive	T4a	N0	M0	Stage IVB	G2	61	FEMALE
TCGA-CX-A4AQ	1555	Alive	T1	N2a	M0	Stage IVA	G3	56	MALE
TCGA-BA-A6DA	351	Alive	T4a	N2c	M0	Stage IVA	G2	41	FEMALE
TCGA-KU-A66S	406	Dead	T2	N1	MX	Stage III	G2	69	FEMALE
TCGA-CV-A45X	198	Dead	T4a	N1	M0	Stage IVA	G2	47	MALE
TCGA-CN-6989	980	Dead	T3	N2b	M0	Stage IVA	G2	64	MALE	YES
TCGA-CN-A497	1065	Alive	T2	N2c	M0	Stage III	G2	63	MALE
TCGA-IQ-A61J	1021	Alive	T2	N2b	M0	Stage IVA	G1	54	MALE
TCGA-CV-6441	292	Dead	T3	N0	M0	Stage III	G3	60	MALE
TCGA-CN-A63U	964	Alive	T3	N0	M0	Stage IVA	G3	50	MALE
TCGA-CR-6472	1050	Alive	T2	N3	M0	Stage IVB	G3	59	MALE
TCGA-CV-A6K0	606	Alive	T2	N0	M0	Stage I	G3	58	MALE
TCGA-QK-A64Z	641	Dead	T2	N0	M0	Stage IVA	G1	79	FEMALE
TCGA-D6-6826	348	Dead	T4a	N2	M0	Stage IVA	G2	64	FEMALE	NO
TCGA-CR-5249	1152	Alive	T2	N0	M0	Stage II	GX	35	FEMALE	NO
TCGA-MT-A67D	56	Alive	T2	N0	M0	Stage II	G2	55	MALE
TCGA-CV-6939	666	Dead	T4a	N1	M0	Stage IVA	G3	60	MALE
TCGA-CR-7376	972	Alive	T2	N0	M0	Stage III	G2	83	MALE	NO
TCGA-CR-7386	1430	Alive	T4a	N1	M0	Stage IVA	G1	69	MALE	YES
TCGA-CN-5363	253	Dead	T4a	N3	M0	Stage IVB	G3	48	MALE	YES
TCGA-TN-A7HL	619	Alive	T4a	NX	M0	Stage IVA	G2	59	MALE
TCGA-CQ-6225	403	Dead	T2	N0	M0	Stage III	G2	65	MALE	YES
TCGA-CR-6487	234	Alive	T2	N0	M0	Stage I	G3	50	MALE	NO
TCGA-BA-5558	1995	Alive	T4a	N1	M0	Stage IVA	G1	65	MALE	NO
TCGA-CV-A45Z	1466	Dead	T2	N0	M0	Stage II	G3	75	MALE
TCGA-CV-7416	763	Dead	T4a	N0	M0	Stage IVA	GX	29	FEMALE
TCGA-CV-A6K2	317	Dead	T2	N0	M0	Stage IVA	G1	79	MALE
TCGA-CV-5970	406	Dead	T4a	N2b	M0	Stage IVA	G2	59	MALE
TCGA-CN-6992	1066	Alive	T4a	N1	M0	Stage IVA	G2	61	MALE	NO
TCGA-CV-A6JZ	714	Alive	T4a	N0	M0	Stage II	G2	68	MALE
TCGA-CQ-5330	1897	Alive	T3	N1	M0	Stage IVA	G3	69	FEMALE	NO
TCGA-UF-A718	1971	Alive	T4a	N0	M0	Stage IVA	G2	62	MALE
TCGA-CQ-7069	1274	Alive	T2	N0	M0	Stage II	G2	77	FEMALE
TCGA-HD-7832	836	Alive	T4a	N2	M0	Stage IVA	G2	52	MALE
TCGA-CN-A6V7	594	Alive	T2	N2b	M0	Stage IVA	GX	40	MALE
TCGA-CV-A461	2064	Dead	T3	N0	M0	Stage III	G2	65	MALE
TCGA-CV-7446	1093	Dead	T2	N0	M0	Stage IVA	G2	66	MALE
TCGA-D6-A6EO	759	Alive	T4a	N0	M0	Stage IVA	G2	44	MALE
TCGA-CV-6933	2741	Dead	T4a	N0	M0	Stage III	G2	53	MALE
TCGA-CN-6998	357	Dead	T4a	N1	M0	Stage IVA	G2	53	MALE	YES
TCGA-D6-6827	568	Alive	T1	N1	M0	Stage I	G3	55	FEMALE	NO
TCGA-IQ-7632	441	Alive	T4a	N0	M0	Stage IVA	G1	68	FEMALE
TCGA-T2-A6X2	987	Alive	T3	N0	M0	Stage III	G1	82	MALE
TCGA-CV-7413	294	Dead	T2	N0	M0	Stage II	G2	74	FEMALE
TCGA-CV-7421	2	Dead	T4a	N0	M0	Stage IVA	G2	76	MALE
TCGA-CX-7086	573	Alive	T4a	N2c	M0	Stage III	G2	53	MALE
TCGA-CV-7409	543	Dead	T4a	N3	M0	Stage IVB	G3	43	MALE
TCGA-CV-7432	2570	Dead	T2	N1	M0	Stage II	G1	79	MALE
TCGA-CV-5436	584	Dead	T3	N2b	M0	Stage IVA	G2	65	MALE	NO
TCGA-BA-4074	462	Dead	T3	N2c	M0	Stage IVA	G3	69	MALE	YES
TCGA-CV-7406	1748	Dead	T2	N0	M0	Stage II	GX	49	MALE
TCGA-DQ-5631	548	Dead	T3	N2b	M0	Stage IVA	G3	52	MALE	YES
TCGA-HD-A634	130	Dead	T3	N1	M0	Stage IVA	G3	56	MALE
TCGA-CQ-5332	317	Dead	T3	N0	M0	Stage III	G2	87	MALE	Not Available
TCGA-CV-A45R	5480	Alive	T3	N1	M0	Stage III	G1	46	MALE
TCGA-DQ-7595	1190	Alive	T2	N0	M0	Stage II	G3	53	MALE	NO
TCGA-CR-7365	1191	Alive	T4a	N2b	M0	Stage IVA	G2	60	MALE	NO
TCGA-CR-7368	1245	Alive	T4a	N0	M0	Stage IVA	G2	54	MALE	NO
TCGA-WA-A7H4	443	Alive	T2	N0	M0	Stage II	G3	69	MALE
TCGA-DQ-5630	1030	Alive	T3	N1	M0	Stage III	G2	73	MALE	NO
TCGA-HD-A4C1	11	Alive	T3	N2	M0	Stage IVA	G1	41	FEMALE
TCGA-IQ-7631	1172	Alive	T2	N0	M0	Stage II	G1	60	FEMALE
TCGA-BA-4076	415	Dead	T3	N2c	M0	Stage IVA	G2	39	MALE	YES
TCGA-CV-6436	1899	Alive	T3	N0	M0	Stage IVA	G1	62	MALE
TCGA-CV-A6JM	194	Dead	T4a	N0	M0	Stage IVA	G2	85	MALE
TCGA-CV-A45P	639	Alive	T2	N0	M0	Stage I	G2	82	FEMALE
TCGA-DQ-7593	1224	Alive	T4a	N1	M0	Stage IVA	G4	58	MALE	NO
TCGA-T2-A6WZ	484	Dead	T3	N2b	M0	Stage IVA	G2	53	MALE
TCGA-C9-A47Z	191	Dead	T2	N1	M0	Stage III	G1	72	FEMALE
TCGA-CN-4737	625	Alive	T2	N0	M0	Stage IVA	G2	19	MALE	NO
TCGA-CV-7440	675	Dead	T2	N0	M0	Stage II	GX	38	MALE
TCGA-CQ-6221	1000	Alive	T2	N0	M0	Stage II	G3	79	MALE	NO
TCGA-CV-7428	1671	Dead	T4a	N2a	M0	Stage IVA	G2	47	MALE
TCGA-CV-5444	2437	Alive	T4a	N0	M0	Stage IVA	G3	64	MALE	NO
TCGA-CQ-5324	1593	Alive	T3	N2a	M0	Stage III	G2	59	MALE	NO
TCGA-CV-7099	243	Dead	T2	N0	M0	Stage II	G2	85	FEMALE
TCGA-QK-A8ZB	542	Alive	T4a	N0	M0	Stage IVA	G2	68	MALE
TCGA-CN-5356	1409	Alive	T3	N0	M0	Stage III	G2	56	MALE	NO
TCGA-CN-4728	1724	Alive	T2	N2	M0	Stage IVA	G2	56	MALE	NO
TCGA-CQ-6220	985	Dead	T2	N1	M0	Stage III	G2	69	MALE	NO
TCGA-CQ-6223	1428	Alive	T4a	N0	M0	Stage II	G2	69	MALE	NO
TCGA-IQ-A61G	360	Alive	T4a	N2c	MX	Stage IVA	G2	57	MALE
TCGA-CQ-5327	1660	Alive	T3	N2c	M0	Stage IVA	G2	61	FEMALE	NO
TCGA-D6-6823	701	Alive	T3	N1	M0	Stage II	G2	50	MALE	NO
TCGA-BA-5151	722	Alive	T4a	N0	M0	Stage IVA	G1	72	MALE	NO
TCGA-CQ-5334	129	Dead	T4b	N2b	M0	Stage IVA	G2	87	MALE	YES
TCGA-KU-A6H8	327	Dead	T1	N0	M0	Stage IVA	G3	41	MALE
TCGA-CV-6943	602	Dead	T3	N0	M0	Stage III	G2	74	MALE
TCGA-KU-A66T	552	Alive	T4	N0	M0	Stage IVA	G2	53	FEMALE
TCGA-CN-5358	261	Dead	T2	N1	M0	Stage II	G2	60	MALE	YES
TCGA-UF-A7JC	546	Dead	T3	N1	M0	Stage IVA	G1	42	MALE
TCGA-BB-7871	750	Alive	T4a	N2c	M0	Stage IVA	G2	64	FEMALE
TCGA-CV-7422	1037	Dead	T4a	N1	M0	Stage IVA	G3	60	FEMALE
TCGA-CN-4741	2239	Alive	T4a	N0	M0	Stage IVA	G2	75	MALE	NO
TCGA-CV-6953	1641	Dead	T3	N0	M0	Stage III	G1	80	FEMALE
TCGA-CQ-7065	1628	Alive	T2	N0	M0	Stage II	G2	40	MALE	YES
TCGA-CR-6488	379	Alive	T2	N0	M0	Stage II	G2	68	FEMALE	NO
TCGA-CR-6467	1777	Alive	T2	N2b	M0	Stage III	G3	59	MALE	NO
TCGA-P3-A6T0	578	Alive	T4	N2b	M0	Stage IVA	G2	47	FEMALE
TCGA-CV-7254	1459	Dead	T2	N0	M0	Stage II	G3	55	MALE
TCGA-CR-7371	94	Dead	T3	N0	M0	Stage III	G2	45	FEMALE	NO
TCGA-CV-6960	862	Dead	T3	N0	M0	Stage III	G3	49	MALE
TCGA-CV-7180	327	Dead	T2	N0	M0	Stage II	G2	34	MALE
TCGA-P3-A6T3	577	Dead	T4	N1	M0	Stage IVA	G2	49	MALE
TCGA-H7-7774	407	Alive	T3	N0	M0	Stage IVA	G2	75	FEMALE
TCGA-CR-6474	564	Dead	T3	N2a	M0	Stage IVA	G2	51	MALE	YES
TCGA-CR-6473	1125	Alive	T3	N2b	M0	Stage IVA	G3	68	MALE	NO
TCGA-MT-A67F	384	Alive	T4	N0	MX	Stage IVA	G2	60	FEMALE
TCGA-CN-5360	2169	Alive	T4a	N0	M0	Stage IVA	G2	68	MALE	NO
TCGA-MT-A51W	437	Alive	T1	NX	M0	Stage I	G2	52	FEMALE
TCGA-CN-6023	1584	Alive	T4a	N0	M0	Stage IVA	GX	73	MALE	NO
TCGA-CQ-5333	341	Dead	T1	N0	M0	Stage II	G3	74	MALE	YES
TCGA-CV-6936	166	Dead	T4a	N2b	M0	Stage IVA	G2	68	MALE
TCGA-CN-5374	1732	Dead	T2	N2	M0	Stage IVA	G3	56	FEMALE	NO
TCGA-CR-6477	514	Alive	T3	N2b	M0	Stage IVA	G2	56	FEMALE	NO
TCGA-CN-A499	717	Alive	T1	N0	M0	Stage II	G2	60	FEMALE
TCGA-CN-6016	1443	Alive	T4a	N1	M0	Stage IVA	G2	64	MALE	NO
TCGA-BA-5557	623	Alive	T2	N2	M0	Stage III	G2	41	FEMALE	NO
TCGA-UF-A7JD	739	Dead	T4a	N0	M0	Stage IVA	G3	71	MALE
TCGA-CN-5370	259	Dead	T2	N0	M0	Stage III	G3	78	MALE	YES
TCGA-RS-A6TO	387	Dead	T4	N2c	M0	Stage IVA	G2	82	FEMALE
TCGA-MT-A7BN	469	Alive	T2	N2b	M0	Stage IVA	G3	74	MALE
TCGA-4P-AA8J	102	Alive	T4a	N2a	M0	Stage IVA	G2	66	MALE
TCGA-CV-7250	2900	Dead	T3	N0	M0	Stage IVA	G1	64	MALE
TCGA-CV-A45V	32	Dead	T4	N0	M0	Stage IVA	G1	87	FEMALE
TCGA-BB-7872	1168	Alive	T2	N2c	M0	Stage I	G3	63	MALE
TCGA-BA-5149	806	Dead	T3	N2b	M0	Stage IVA	G2	47	MALE	YES
TCGA-CV-7089	1972	Dead	T4a	N2	M0	Stage IVA	G2	74	MALE
TCGA-CQ-7067	509	Alive	T1	N0	M0	Stage I	G3	75	FEMALE	NO
TCGA-CV-7418	789	Dead	T4a	N0	M0	Stage IVA	G2	62	MALE
TCGA-CV-7415	695	Dead	T3	N0	M0	Stage IVA	G2	60	MALE
TCGA-BA-5556	725	Alive	T2	N0	M0	Stage II	G3	58	FEMALE	NO
TCGA-CN-6996	530	Dead	T3	N2b	M0	Stage IVA	G2	58	FEMALE	YES
TCGA-CV-A6JY	646	Alive	T4a	N0	M0	Stage IVA	G1	69	MALE
TCGA-CV-7255	64	Dead	T2	N0	M0	Stage IVA	G2	32	FEMALE
TCGA-CV-A6K1	685	Alive	T4a	N0	M0	Stage IVA	G2	65	MALE
TCGA-BA-A6DD	173	Dead	T4a	N2c	M0	Stage IVA	G2	44	MALE
TCGA-D6-8568	759	Alive	T2	N0	M0	Stage II	G2	62	MALE
TCGA-MZ-A5BI	217	Dead	T2	N2b	M0	Stage IVA	Not Available	53	MALE
TCGA-UF-A7JT	993	Dead	T4a	N0	M0	Stage IVA	G3	72	FEMALE
TCGA-BA-A6DI	336	Dead	T3	N0	M0	Stage III	G2	62	MALE
TCGA-QK-A6IJ	387	Alive	T2	N0	M0	Stage III	G3	71	MALE
TCGA-CV-A460	1838	Dead	T3	N2b	M0	Stage IVA	G3	72	MALE
TCGA-UF-A7JA	2265	Alive	T4a	N1	M0	Stage IVA	G2	66	FEMALE
TCGA-BA-4077	1134	Dead	T4b	N3	M0	Stage IVA	G2	45	FEMALE	Not Available
TCGA-CR-7377	279	Dead	T4a	N1	M0	Stage IVA	G3	58	MALE	NO
TCGA-F7-7848	1131	Alive	T4a	N1	M0	Stage IVA	G2	47	MALE
TCGA-CR-7395	930	Alive	T2	N0	M0	Stage II	G2	80	FEMALE	NO
TCGA-CV-5977	1840	Alive	T3	N1	M0	Stage IVA	G2	66	MALE
TCGA-BA-A8YP	499	Alive	T4	N3	M0	Stage IVB	G2	50	MALE
TCGA-BA-6873	122	Alive	T2	N2b	M0	Stage IVA	G2	28	MALE	YES
TCGA-P3-A6T5	882	Dead	T4	N0	M0	Stage IVA	G2	79	FEMALE
TCGA-CQ-6224	1721	Alive	T2	N0	M0	Stage IVA	G3	52	MALE	NO
TCGA-CR-7364	1435	Alive	T3	N0	M0	Stage III	G2	66	MALE	NO
TCGA-CV-7429	107	Dead	T3	N0	M0	Stage IVA	G3	55	MALE
TCGA-CR-7402	911	Alive	T3	N0	M0	Stage III	G2	68	MALE	NO
TCGA-UF-A71D	1461	Alive	T4a	N1	M0	Stage IVA	G2	54	FEMALE
TCGA-D6-A6EQ	368	Alive	T4a	N1	M0	Stage IVA	G3	57	MALE
TCGA-IQ-7630	485	Alive	T3	N0	M0	Stage II	G3	49	MALE
TCGA-CV-7434	218	Dead	T3	N0	M0	Stage IVA	G2	64	MALE
TCGA-BA-6872	384	Dead	T3	N2c	M0	Stage IVA	G2	47	MALE	Not Available
TCGA-UF-A7JJ	549	Alive	T4a	N0	M0	Stage IVA	G1	68	MALE
TCGA-MT-A51X	242	Alive	T1	N2b	M0	Stage IVA	G1	30	MALE
TCGA-IQ-A6SG	579	Alive	T3	N0	M0	Stage III	G2	61	FEMALE
TCGA-HD-A6I0	210	Alive	T3	NX	M0	Stage IVA	G1	56	MALE
TCGA-CV-6962	126	Dead	T3	N0	M0	Stage IVA	G2	65	MALE
TCGA-CV-6954	2002	Dead	T4a	N1	M0	Stage IVA	G2	59	MALE
TCGA-CR-7385	997	Alive	T2	N2b	M0	Stage IVA	G2	42	MALE	NO
TCGA-CV-7407	1081	Dead	T2	N0	M0	Stage II	G2	67	FEMALE
TCGA-CN-5373	1584	Alive	T2	N0	M0	Stage I	G1	55	FEMALE	NO
TCGA-CV-5434	3314	Dead	T4a	N1	M0	Stage IVA	G2	60	MALE	YES
TCGA-BA-6870	451	Dead	T3	N2c	M1	Stage IVC	G2	60	FEMALE	Not Available
TCGA-CR-7388	823	Dead	T2	N2	M0	Stage IVA	G2	70	FEMALE	YES
TCGA-CV-A45W	1398	Dead	T3	N0	M0	Stage II	G2	75	MALE
TCGA-CN-A49C	645	Alive	T4a	N2b	M0	Stage IVA	GX	67	MALE
TCGA-CV-6961	76	Dead	T2	N0	M0	Stage II	G3	61	MALE
TCGA-CV-7414	14	Dead	T3	N1	M0	Stage IVA	G2	78	MALE
TCGA-CR-7373	889	Alive	T4a	N2b	M0	Stage IVA	G2	66	MALE	NO
TCGA-CN-4735	1737	Alive	T3	N2b	M0	Stage IVA	G3	52	MALE	NO
TCGA-D6-A4ZB	376	Alive	T3	N0	M0	Stage III	G2	61	MALE
TCGA-BB-A5HY	321	Dead	T3	N2b	M0	Stage IVA	G3	64	MALE
TCGA-MT-A67G	190	Alive	T1	N2b	MX	Stage IVA	G2	53	FEMALE
TCGA-CV-7438	194	Dead	T2	N0	M0	Stage I	G3	87	FEMALE
TCGA-CV-7430	495	Dead	T3	N0	M0	Stage IVA	G2	56	MALE
TCGA-CQ-A4C7	353	Dead	T2	N0	M0	Stage III	G3	88	MALE
TCGA-CN-A6V6	635	Alive	T2	N2b	M0	Stage IVA	GX	59	MALE
TCGA-CV-7178	2166	Dead	T4a	N1	M0	Stage IVA	G3	64	FEMALE
TCGA-BA-5153	1762	Dead	T2	N1	M0	Stage III	G2	51	MALE	YES
TCGA-CR-6482	345	Alive	T2	N2b	M0	Stage IVA	G3	62	MALE	NO
TCGA-P3-A6SW	1120	Alive	T4	N2b	M0	Stage IVB	G3	50	MALE
TCGA-CN-4740	839	Dead	T4a	N0	M0	Stage IVA	G2	79	FEMALE	NO
TCGA-CN-5364	493	Dead	T4a	N2c	M0	Stage IVA	G2	55	MALE	NO
TCGA-QK-AA3J	466	Alive	T1	N0	M0	Stage I	G3	69	MALE
TCGA-HD-8634	385	Dead	T1	NX	M0	Stage I	G2	51	FEMALE
TCGA-H7-8502	458	Alive	T4a	N2b	M0	Stage IVA	G2	50	MALE
TCGA-CR-5248	1663	Alive	T4a	N2c	M0	Stage IVA	G3	53	MALE	YES
TCGA-DQ-5629	941	Dead	T4a	N2c	M0	Stage IVA	G2	64	MALE	NO
TCGA-CR-6484	354	Alive	T4a	N0	M0	Stage IVA	G2	67	FEMALE	NO
TCGA-CV-6940	804	Dead	T1	N0	M0	Stage III	G2	80	FEMALE
TCGA-F7-A61W	14	Alive	TX	NX	MX	Stage IVA	G2	51	MALE
TCGA-BB-A5HZ	827	Alive	T4	N1	M0	Stage IVA	G2	65	MALE
TCGA-CV-7427	4760	Dead	T2	N0	M0	Stage II	G1	73	FEMALE
TCGA-F7-8489	658	Alive	T2	N0	M0	Stage II	G1	48	MALE
TCGA-CQ-A4C9	707	Alive	TX	NX	MX	Stage III	G2	56	MALE
TCGA-CN-4730	817	Alive	T4a	N2b	M0	Stage IVA	G2	62	MALE	NO
TCGA-CN-A49B	904	Alive	T3	N1	M0	Stage III	G3	71	MALE
TCGA-HD-8635	695	Alive	T1	N1	M0	Stage III	G2	61	FEMALE
TCGA-F7-A624	378	Alive	TX	NX	MX	Stage II	G3	73	MALE
TCGA-KU-A6H7	586	Alive	T2	N2a	M0	Stage IVA	G2	55	FEMALE
TCGA-CR-7370	105	Alive	T2	N0	M0	Stage II	G2	72	FEMALE	NO
TCGA-BB-7861	682	Alive	TX	N1	M0	Stage III	Not Available	56	MALE
TCGA-CN-6012	1460	Alive	T3	N1	M0	Stage IVA	G2	66	MALE	NO
TCGA-CN-6997	988	Dead	T4a	N2	M0	Stage IVA	G3	66	MALE	YES
TCGA-D6-6824	77	Alive	T4a	N1	M0	Stage IVA	G2	61	MALE	NO
TCGA-T3-A92M	417	Alive	T4a	N2c	M0	Stage IVA	G2	52	MALE
TCGA-CV-5441	2886	Alive	T4a	N1	M0	Stage IVA	G3	58	MALE	NO
TCGA-CN-6011	933	Alive	T4a	N0	M0	Stage IVA	G3	57	MALE	NO
TCGA-CR-7404	1472	Alive	T3	N2b	M0	Stage IVA	G2	53	MALE	YES
TCGA-CN-4723	1699	Alive	T4a	N0	M0	Stage IVA	G2	67	MALE	NO
TCGA-CV-7103	1591	Dead	T2	N0	M0	Stage IVA	G2	49	MALE
TCGA-CV-A464	1722	Alive	T4a	N0	M0	Stage III	G2	48	MALE
TCGA-P3-A5QE	1559	Alive	T1	N1	M0	Stage III	G2	49	MALE
TCGA-CN-6995	112	Dead	T4a	N1	M0	Stage IVA	G2	78	MALE
TCGA-QK-A6IG	222	Dead	T2	N0	M0	Stage III	G2	69	MALE
TCGA-CV-7253	361	Dead	T2	N0	M0	Stage IVA	G2	58	MALE
TCGA-QK-A8ZA	371	Dead	T2	N2b	MX	Stage IVA	G2	60	MALE
TCGA-QK-AA3K	253	Alive	T3	N2b	MX	Stage IVA	G2	60	MALE
TCGA-P3-A5Q5	910	Alive	TX	N2	M0	Stage IVA	G3	54	MALE
TCGA-CN-A642	82	Dead	T3	N2c	M0	Stage IVB	G3	57	MALE
TCGA-UF-A7JK	424	Dead	T4a	N0	M0	Stage IVA	G2	59	MALE
TCGA-CQ-7071	1311	Alive	T4a	N1	M0	Stage III	G2	76	FEMALE
TCGA-CR-7383	521	Dead	T1	N0	M0	Stage I	G2	79	FEMALE	YES
TCGA-CV-7097	385	Dead	T3	N0	M0	Stage II	G3	53	MALE
TCGA-CV-A468	464	Dead	T3	N2b	M0	Stage IVA	G2	42	MALE
TCGA-CN-A63V	679	Alive	T4	N0	M0	Stage IVA	G2	59	MALE
TCGA-CQ-A4C6	1353	Alive	T2	N0	M0	Stage II	G2	63	MALE
TCGA-CN-A640	134	Dead	T3	N2b	M0	Stage IVA	G2	40	FEMALE
TCGA-H7-A6C5	642	Alive	T3	N1	M0	Stage II	G2	65	MALE
TCGA-CV-A465	215	Dead	T2	N0	M0	Stage III	G1	24	MALE
TCGA-CR-6493	282	Dead	T3	N2b	M0	Stage IVA	G2	69	MALE
TCGA-HD-A6HZ	111	Alive	T2	N0	M0	Stage III	G2	79	FEMALE
TCGA-CN-5359	377	Dead	T4a	N1	M0	Stage IVA	G2	59	MALE	YES
TCGA-CV-7424	453	Dead	T4a	N2a	M0	Stage IVA	G2	67	MALE
TCGA-IQ-A61K	161	Dead	T3	N2b	M0	Stage IVA	G2	70	FEMALE
TCGA-CV-7245	797	Alive	T3	N0	M0	Stage IVA	G2	62	MALE
TCGA-CR-6470	1521	Alive	T1	N2c	M0	Stage II	G2	38	MALE	NO
TCGA-BB-8601	624	Alive	T2	N0	M0	Stage III	G2	84	MALE
TCGA-P3-A5Q6	480	Dead	T3	N0	M0	Stage IVA	G3	49	MALE
TCGA-CV-5435	2319	Dead	T4a	N0	M0	Stage IVA	G3	57	MALE	YES
TCGA-CV-6956	217	Dead	T4a	N2c	M0	Stage III	G2	67	MALE
TCGA-BA-A6DG	69	Dead	T4a	N2b	M0	Stage IVA	G2	49	MALE
TCGA-UF-A7JF	1686	Alive	T4a	N2b	M0	Stage IVA	G2	80	MALE
TCGA-HD-8314	670	Alive	T1	N1	M0	Stage III	G4	58	MALE
TCGA-CV-7247	577	Dead	T2	N0	M0	Stage III	G2	55	MALE
TCGA-CX-7085	321	Alive	T3	N0	M0	Stage I	G2	77	FEMALE
TCGA-CV-7090	5252	Alive	T2	N0	M0	Stage II	G2	39	MALE
TCGA-CV-5971	701	Alive	T2	N2b	M0	Stage IVA	G2	60	MALE	Not Available
TCGA-CQ-5323	1466	Alive	T3	N0	M0	Stage I	G2	82	MALE	NO
TCGA-CV-7433	601	Dead	T4a	N1	M0	Stage IVA	G3	49	MALE
TCGA-F7-A61S	576	Alive	TX	NX	MX	Stage III	G1	62	MALE
TCGA-QK-A8Z7	392	Alive	T4a	N2c	M0	Stage IVA	Not Available	59	MALE
TCGA-CV-7425	1718	Dead	T3	N0	M0	Stage III	G1	77	FEMALE
TCGA-CV-A6JD	182	Dead	T4a	N0	M0	Stage IVA	G3	82	FEMALE
TCGA-CN-A63T	225	Alive	T3	N2b	M0	Stage IVA	G3	60	MALE
TCGA-D6-A6ES	389	Alive	T4a	N1	M0	Stage IVA	G2	50	MALE
TCGA-C9-A480	386	Alive	T3	N0	M0	Stage III	G1	45	FEMALE
TCGA-CV-5439	546	Dead	T2	N0	M0	Stage IVA	G2	62	MALE	YES
TCGA-CV-7243	954	Alive	T2	N0	M0	Stage III	G2	50	MALE
TCGA-DQ-7594	1218	Alive	T4a	N3	M0	Stage IVB	G4	47	MALE	NO
TCGA-BA-4078	276	Dead	T2	N2a	M0	Stage IVA	G2	83	MALE	YES
TCGA-H7-A76A	637	Alive	T2	N2b	M0	Stage IVA	G2	57	MALE
TCGA-CN-A641	367	Alive	T4	N2c	M0	Stage IVA	G2	47	MALE
TCGA-DQ-5625	1133	Dead	T2	N0	M0	Stage II	G2	52	FEMALE	YES
TCGA-CR-7380	606	Dead	T3	N0	M0	Stage IVB	G2	58	MALE	YES
TCGA-BB-7862	1117	Alive	T2	N2b	M0	Stage IVA	G3	67	MALE
TCGA-F7-A623	616	Alive	TX	NX	MX	Stage IVA	G1	70	MALE
TCGA-WA-A7GZ	625	Dead	T2	N0	M0	Stage II	G2	58	MALE
TCGA-DQ-7592	1143	Alive	T4a	N2b	M0	Stage IVA	G2	57	MALE	NO
TCGA-BB-A6UM	393	Alive	T2	N2b	MX	Stage III	GX	52	MALE
TCGA-CR-7379	1036	Alive	T4a	N2b	M0	Stage IVA	G2	78	FEMALE	NO
TCGA-CR-7372	759	Alive	T2	N0	M0	Stage I	G1	45	MALE	NO
TCGA-CQ-A4CG	430	Dead	T2	N0	M0	Stage III	G2	78	FEMALE
TCGA-CV-7102	56	Dead	T3	N1	M0	Stage IVA	G3	76	FEMALE
TCGA-CV-A45O	851	Alive	T3	N0	M0	Stage III	G2	57	MALE
TCGA-CV-5431	522	Dead	T3	N2	M0	Stage IVA	G3	73	MALE	NO
TCGA-P3-A6T6	395	Dead	T4	N0	M0	Stage IVA	G3	53	MALE
TCGA-CQ-5331	1399	Alive	T4a	N0	M0	Stage IVA	G2	73	FEMALE	NO
TCGA-CR-7392	1425	Alive	T3	N2b	M0	Stage IVA	G1	67	FEMALE
TCGA-CV-7101	160	Dead	T2	N0	M0	Stage II	G2	80	MALE
TCGA-CR-5250	799	Alive	T2	N0	M0	Stage II	G3	71	MALE	NO
TCGA-BA-A6DE	440	Alive	T3	N0	M0	Stage II	G2	70	FEMALE
TCGA-UF-A7JO	631	Dead	T4a	N0	M0	Stage IVA	G2	79	FEMALE
TCGA-D6-A6EK	875	Alive	T4	N1	M0	Stage III	G1	67	MALE
TCGA-CR-6491	693	Alive	T4a	NX	M0	Stage IVA	G2	60	MALE
TCGA-CV-7410	6417	Dead	T2	N0	M0	Stage III	GX	61	MALE
TCGA-CV-7183	3981	Alive	T2	N0	M0	Stage II	G1	53	MALE
TCGA-CV-7568	927	Dead	T4a	N0	M0	Stage IVA	GX	48	FEMALE
TCGA-UF-A71E	1504	Dead	T4	N0	M0	Stage IVA	G3	63	MALE
TCGA-F7-A50G	616	Alive	T3	N1	M0	Stage III	G1	66	MALE
TCGA-BA-A4IG	855	Alive	T2	N2	M0	Stage IVA	G3	77	MALE
TCGA-CN-5361	2120	Dead	TX	NX	M0	Stage IVA	G2	80	MALE	NO
TCGA-CN-6013	727	Dead	T4a	N2b	M0	Stage IVA	G3	56	MALE	YES
TCGA-BA-A4II	918	Alive	T1	N0	M0	Stage II	G1	46	MALE
TCGA-CV-7252	151	Dead	T3	N0	M0	Stage IVA	G2	62	FEMALE
TCGA-CV-6941	342	Dead	T3	N0	M0	Stage III	G2	51	MALE
TCGA-P3-A6T7	487	Dead	T3	N1	M0	Stage IVA	G2	55	MALE
TCGA-CR-7398	156	Alive	T2	N0	M0	Stage II	G2	53	FEMALE	NO
TCGA-IQ-A61L	416	Alive	T2	N0	M0	Stage II	G1	72	FEMALE
TCGA-BB-4224	278	Alive	T3	N0	M0	Stage IVA	G2	52	MALE	YES
TCGA-CQ-A4CI	950	Alive	TX	NX	MX	Stage III	G3	73	MALE
TCGA-F7-A50J	947	Alive	T3	N0	M0	Stage III	G2	67	FEMALE
TCGA-QK-A6V9	833	Alive	T2	N0	M0	Stage II	G2	56	MALE
TCGA-BA-A6DF	238	Dead	T4a	N2b	M0	Stage IVA	G2	80	FEMALE
TCGA-CV-A45Y	2703	Dead	T4a	N0	M0	Stage IVA	G3	61	MALE
TCGA-CV-6959	256	Dead	T3	N1	M0	Stage III	G2	48	MALE
TCGA-BB-7863	1025	Alive	T3	N0	M0	Stage III	G2	43	FEMALE
TCGA-CR-7382	796	Alive	T2	N2c	M0	Stage IVA	G2	49	MALE	YES
TCGA-CR-7389	392	Alive	T2	N1	M0	Stage III	G2	55	MALE	NO
TCGA-CN-4733	1586	Alive	T1	N0	M0	Stage III	G3	61	MALE	NO
TCGA-CN-4736	395	Dead	T2	N0	M0	Stage II	G2	70	FEMALE	YES
TCGA-CV-5978	215	Dead	T4a	N3	M0	Stage IVB	G2	53	FEMALE
TCGA-CN-4727	1560	Alive	T4a	N0	M0	Stage IVA	G2	56	MALE	NO
TCGA-CN-6017	853	Dead	T2	N1	M0	Stage IVA	G2	55	MALE	NO
TCGA-BB-A6UO	268	Dead	T3	N2	MX	Stage IVA	G2	61	FEMALE
TCGA-CN-6988	318	Alive	T4a	N2b	M0	Stage IVA	G3	47	MALE	NO
TCGA-CQ-5329	2143	Alive	T3	N1	M0	Stage II	G2	46	FEMALE	NO
TCGA-IQ-A61O	421	Dead	T2	N2b	MX	Stage IVA	GX	43	MALE
TCGA-BB-A5HU	782	Alive	T4	N2b	M0	Stage IVA	G2	47	MALE
TCGA-CR-6471	1202	Dead	T4a	N0	M0	Stage IVA	G2	58	MALE	YES
TCGA-CN-4725	1157	Alive	T2	N0	M0	Stage II	G2	60	MALE	NO
TCGA-CV-6938	144	Dead	T2	N0	M0	Stage II	G1	87	MALE
TCGA-BB-4225	146	Alive	T3	N2c	M0	Stage IVA	G3	73	MALE	NO
TCGA-CQ-6228	456	Dead	T2	N1	M0	Stage IVA	G2	71	FEMALE	YES
TCGA-P3-A6T8	400	Alive	T4a	N0	M0	Stage IVA	G3	54	MALE
TCGA-BA-6871	108	Dead	T3	N2b	M0	Stage IVA	G2	75	MALE	NO
TCGA-CN-5367	352	Dead	T4a	N0	M0	Stage IVA	G2	60	FEMALE	NO
TCGA-DQ-5624	1778	Alive	T4a	N1	M0	Stage IVA	G2	43	FEMALE	NO
TCGA-DQ-7590	1413	Alive	T1	N2b	M0	Stage IVA	G4	51	MALE	NO
TCGA-CN-5365	351	Dead	T1	N2	M1	Stage IVB	G2	38	MALE	NO
TCGA-CV-6934	65	Dead	T3	N2b	M0	Stage IVA	G2	66	FEMALE
TCGA-BB-4227	134	Alive	T4a	N2b	M0	Stage IVA	G2	66	MALE	NO
TCGA-TN-A7HJ	403	Alive	T3	NX	M0	Stage IVA	G2	51	MALE
TCGA-CR-7393	993	Alive	T1	N0	M0	Stage III	G2	26	MALE
TCGA-T2-A6X0	216	Alive	T1	N2a	M0	Stage IVA	G2	49	MALE
TCGA-BB-4217	187	Alive	T4a	N2c	M0	Stage IVA	G3	68	MALE	NO
TCGA-BA-A6D8	850	Alive	T4a	N2c	M0	Stage IVA	G2	59	MALE
TCGA-CV-6950	459	Dead	T3	N2c	M0	Stage IVA	G2	64	MALE
TCGA-D6-A4Z9	539	Alive	T2	N2	M0	Stage IVA	G2	59	MALE
TCGA-CN-4729	392	Alive	T4a	N0	M0	Stage III	G2	73	MALE	NO
TCGA-DQ-7588	427	Dead	T2	N1	M0	Stage III	G3	66	MALE	YES
TCGA-UF-A71B	1506	Alive	T4a	N1	M0	Stage IVA	G2	50	MALE
TCGA-BA-6868	472	Dead	T3	N3	M0	Stage IVB	G2	53	MALE	YES
TCGA-CN-4742	397	Dead	T4a	N1	M0	Stage IVA	G3	48	FEMALE	NO
TCGA-BA-5555	520	Alive	T2	N2c	M0	Stage IVA	G2	54	MALE	YES
TCGA-UF-A719	1663	Alive	T3	N0	M0	Stage II	G1	54	MALE
TCGA-CQ-6227	129	Dead	T3	N1	M0	Stage IVA	G2	77	MALE	NO
TCGA-IQ-A61E	1147	Alive	T3	N0	MX	Stage III	G2	55	FEMALE
TCGA-CQ-5326	89	Dead	T4a	N2b	M0	Stage IVA	G3	67	MALE	NO
TCGA-D6-A6EN	687	Alive	T3	N0	M0	Stage III	G3	71	MALE
TCGA-P3-A6SX	1430	Dead	T4	N0	M0	Stage III	G2	67	MALE
TCGA-CR-7397	754	Alive	T3	N2b	M0	Stage IVA	G2	44	MALE
TCGA-CR-6492	479	Alive	T4a	N1	M0	Stage III	G3	78	MALE	NO
TCGA-CV-A45Q	5152	Dead	T4a	N1	M0	Stage IVC	G1	69	FEMALE
TCGA-CV-7242	1095	Alive	T3	N0	M0	Stage II	G2	60	FEMALE
TCGA-D6-6825	491	Alive	T3	N0	M0	Stage I	G2	73	MALE	NO
TCGA-H7-8501	461	Alive	T4a	N2a	M0	Stage IVA	GX	54	MALE
TCGA-CV-A6JO	197	Dead	T4	N2c	M0	Stage IVA	G2	69	MALE
TCGA-CR-7391	913	Alive	T1	N0	M0	Stage I	G1	36	FEMALE	NO
TCGA-CQ-6218	1253	Alive	T3	N0	M0	Stage IVA	G2	52	FEMALE	NO
TCGA-F7-A622	359	Dead	TX	NX	MX	Stage III	G1	75	MALE
TCGA-F7-8298	995	Alive	T1	N0	M0	Stage I	G1	58	MALE
TCGA-CN-5355	1278	Alive	T4a	N0	M0	Stage IVA	G2	64	MALE	NO
TCGA-CV-6952	185	Dead	T3	N0	M0	Stage IVA	G1	65	FEMALE
TCGA-CV-A45T	4856	Dead	T2	N0	M0	Stage II	G3	64	FEMALE
TCGA-CV-7238	2727	Alive	T2	N0	M0	Stage II	G2	69	FEMALE
TCGA-CV-7235	2347	Alive	T3	N0	M0	Stage II	G3	67	MALE
TCGA-D6-6515	403	Dead	T2	N0	M0	Stage II	G3	82	FEMALE	YES
TCGA-CQ-6219	479	Dead	T3	N2b	M0	Stage IVA	G2	50	FEMALE	YES
TCGA-HD-7753	866	Alive	T2	N0	M0	Stage I	G2	62	MALE
TCGA-D6-6516	773	Alive	T1	N1	M0	Stage I	G2	69	MALE	NO
TCGA-CR-7401	1077	Alive	T1	N0	M0	Stage I	G2	64	MALE	NO
TCGA-P3-A5QF	330	Dead	T4	N2b	M0	Stage IVA	G2	49	MALE
TCGA-CQ-7072	2359	Alive	T4a	N0	M0	Stage II	G3	51	MALE
TCGA-CQ-7063	2133	Alive	T1	NX	M0	Stage I	G1	59	FEMALE
