# Supplementary material for: Systemic Analysis of RNA Alternative Splicing Signals Related to the Prognosis for Head and Neck Squamous Cell Carcinoma
Source: Front Oncol. 2020 Feb 7;10:87. doi: 10.3389/fonc.2020.00087 (PMC7025462; doi:10.3389/fonc.2020.00087)
Supplement: Supplementary file 5 [file Table_3.xlsx]

## Sheet: Supplementary Table 3
symbol	splice_type	exons	from_exon	to_exon	ps.result[, 2]	rps.result[, 2]
C1orf159	AD	11.2:11.3	11.1	12	0.049	0.684
TNFRSF18	AD	4.2	4.1	5.1	0.257	0.014
CPSF3L	AA	11.1	10	11.2	0.008	0.366
DVL1	AD	11.2	11.1	12	0.214	0.032
CCNL2	ES	6.1:6.2	5	7.2	0.037	0.144
MRPL20	AT	4	null	null	0.012	0.562
MRPL20	AT	3.2	null	null	0.012	0.562
ATAD3A	AA	4.1	3	4.2	0.021	0.951
MIB2	AP	4	null	null	0.018	0.112
MIB2	AD	5.3:5.4	5.2	6	0.496	0.011
CDK11B	AP	1	null	null	0.571	0.007
CDK11B	AP	2	null	null	0.571	0.007
CDK11A	AA	6.1	5	6.2	0.002	0.849
CDK11A	AD	4.2	4.1	5	0.923	0.019
CDK11A	AD	2.3:2.4	2.2	3	0.043	0.175
NADK	AP	3	null	null	0.018	0.412
NADK	AP	1	null	null	0.023	0.452
PRKCZ	AP	11	null	null	0.02	NA
PRKCZ	AP	1	null	null	0.025	0.254
RER1	AP	1	null	null	0.005	0.5
RER1	AP	2.1	null	null	0.005	0.5
RER1	AA	6.1	5	6.2	0.004	0.557
RER1	ES	4	3	5	0.035	0.245
PANK4	RI	2.3	2.2	2.4	0.026	0.259
RPL22	AP	1	null	null	0.026	0.415
RPL22	AP	2	null	null	0.026	0.415
ACOT7	AP	2	null	null	0.02	0.095
PLEKHG5	AP	4.1	null	null	0.835	0.033
CAMTA1	AT	26	null	null	0.001	0.373
CAMTA1	AT	5	null	null	0.168	0.033
CAMTA1	AT	6	null	null	0.776	0.041
UTS2	AT	5.2	null	null	0	0.442
UTS2	AT	7	null	null	0	0.442
TARDBP	RI	7.5	7.4	7.6	0.058	0.03
EXOSC10	RI	16.2	16.1	16.3	0.008	0.83
FBXO44	AA	3.1	2	3.2	0.312	0.031
AGTRAP	AA	4.1	3	4.2	0	0.655
AGTRAP	ES	4.1:4.2	3	5	0.014	0.445
AGTRAP	ES	00:03:04.200000	1	5	0.004	0.84
AGTRAP	ES	3	1	5	0.013	0.582
CLCN6	AT	24	null	null	0.006	0.359
CLCN6	AT	23.2	null	null	0.031	0.551
CLCN6	AT	6	null	null	0.014	0.393
CLCN6	ES	13	12	14	0.026	0.927
FBLIM1	AP	3	null	null	0.018	0.172
FBLIM1	AP	1	null	null	0.012	0.201
FBLIM1	AT	11	null	null	0.022	0.272
FBLIM1	AT	9.2	null	null	0.022	0.272
FBLIM1	AA	4.1	3	4.2	0.033	0.725
ZBTB17	RI	9.2	9.1	9.3	0.04	0.827
SZRD1	ES	3	1	4.1	0.03	0.201
SZRD1	ES	00:03:04.100000	1	4.2	0.047	0.156
NECAP2	RI	9.3	9.2	9.4	0.104	0.032
NECAP2	ES	9.2:9.4	9.1	9.5	0.03	0.013
EIF4G3	ES	23	22.1	24	0.041	0.332
EIF4G3	ES	17	16.2	19	0.037	0.036
EIF4G3	ES	16.1:16.2	15	17	0.094	0
ECE1	AP	2	null	null	0.126	0.008
NBPF3	AD	12.3	12.2	13	0.54	0.048
USP48	AA	14.1	13	14.2	0.021	0
HNRNPR	AA	2.1	1	2.2	0.17	0.003
HNRNPR	ES	2.2	1	3	0.017	0.026
C1orf213	RI	1.5	1.4	1.6	0.038	0.835
C1orf213	RI	1.3	1.2	1.4	0.008	0.448
TCEA3	AP	1	null	null	0.673	0.039
TCEA3	AP	2.1	null	null	0.672	0.039
LYPLA2	AP	1	null	null	0.136	0.003
LYPLA2	AP	5.1	null	null	0.136	0.003
LYPLA2	RI	8.2:8.3	8.1	8.4	0.011	0.656
LYPLA2	RI	8.2	8.1	8.3	0.017	0.978
HMGCL	AP	1	null	null	0.024	0.749
HMGCL	AP	3	null	null	0.024	0.749
IFNLR1	ES	7.1	6	8.1	0.262	0.018
MTFR1L	AP	4.1	null	null	0.037	0.887
MTFR1L	AP	1	null	null	0.037	0.94
UBXN11	AT	12.2	null	null	0.042	0.742
UBXN11	AT	17	null	null	0.042	0.742
RPS6KA1	AP	1	null	null	0	0.153
RPS6KA1	AP	7	null	null	0	0.103
IFI6	AD	2.2	2.1	3	0.039	0.873
THEMIS2	ES	4.1:4.2:4.3	3	5	0.037	0.692
THEMIS2	ES	3:4.1:4.2:4.3	2	5	0.018	0.038
EYA3	ES	4	3	5	0.046	0.319
PTAFR	ES	2.2	1	3	0.016	0.104
ATPIF1	RI	2.2:2.3	2.1	2.4	0.047	0.471
MED18	RI	3.2	3.1	3.3	0.037	0.234
GMEB1	AA	3.1	2.2	3.2	0.301	0.013
EPB41	AP	3	null	null	0.001	0.805
EPB41	AP	1	null	null	0.002	0.572
EPB41	ES	18	15	19.1	0.001	0.108
SRSF4	ES	02:03:04	1	5	0.008	0.697
PTPRU	AD	23.2	23.1	24	0.202	0.024
PUM1	AA	10.1	9	10.2	0.029	0.124
PUM1	AD	2.2	2.1	4	0.021	0.353
TINAGL1	RI	5.2	5.1	5.3	0.041	0.775
TMEM39B	AT	9.2	null	null	0.019	0.506
TMEM39B	AT	10	null	null	0.019	0.506
TMEM39B	ES	6	5	7.2	0.018	0.029
KPNA6	AP	1	null	null	0.324	0.002
KPNA6	AP	2	null	null	NA	0.002
TXLNA	AP	1	null	null	0.008	0.565
TXLNA	AP	2.1	null	null	0.008	0.565
TMEM234	RI	6.2	6.1	6.3	0.027	0.37
TMEM234	ES	02:03:04	1	5.1	0.047	0.395
LCK	AA	10.1	9	10.2	0.006	0.986
LCK	ES	8	7	9	0.488	0.026
HDAC1	AP	1	null	null	0.469	0.036
RBBP4	ES	5	4	6	0.032	0.206
AK2	AT	6	null	null	0.038	0.688
PHC2	AT	16	null	null	0.008	0.275
PHC2	AT	17	null	null	0.008	0.275
ZMYM6	AP	1	null	null	0.022	0.421
ZMYM6	AP	2	null	null	0.022	0.421
ZMYM6	AT	18	null	null	0.031	0.627
NCDN	RI	1.2	1.1	1.3	0.584	0.047
CLSPN	AA	11.1	10	11.2	0.047	0.004
AGO3	AT	8	null	null	0.047	0.199
AGO3	AT	22	null	null	0.037	0.066
TRAPPC3	ES	4	3	5	0.025	0.998
TRAPPC3	AD	1.3	1.2	2	0.037	0.724
SH3D21	ES	07:08:00	6	9	0.949	0.031
OSCP1	AT	7	null	null	0.047	0.66
OSCP1	AT	13.2	null	null	0.047	0.66
MEAF6	AP	2.1	null	null	0.014	0.897
MEAF6	AP	1	null	null	0.014	0.899
C1orf109	AP	3.1	null	null	0.031	0.682
C1orf109	AP	1	null	null	0.031	0.683
PABPC4	ES	10.2:11	10.1	12	0.004	0.002
PABPC4	ES	11	10.1	12	0.004	0.014
PPIE	ES	11	9.1	12	0.029	0.926
PPIE	AD	1.2	1.1	2	0.003	0.549
TRIT1	ES	4	3.1	6.1	0.046	0.785
TRIT1	ES	2:3.1:4:6.1:6.2	1	7.1	0.253	0.024
TRIT1	ES	2:3.1:4:6.1	1	7.1	0.051	0.049
MYCL	AT	2	null	null	0.044	0.331
MYCL	AT	1.4	null	null	0.044	0.331
ZFP69	AA	2.1	1	2.2	0.16	0.003
NFYC	AP	10	null	null	0.472	0.043
NFYC	AP	1	null	null	0.033	0.381
NFYC	AP	2	null	null	0.498	0.035
NFYC	AP	4	null	null	0.046	0.782
SCMH1	ES	10:11:00	9	12	0.133	0.009
FOXJ3	ES	10	9	11	0.005	0.345
PPCS	AT	4	null	null	0.003	0.186
PPCS	AT	3.2	null	null	0.003	0.187
PPIH	AT	10	null	null	0.011	0.741
PPIH	AT	9.2	null	null	0.011	0.741
C1orf50	AT	5	null	null	0.031	0.537
C1orf50	AT	4.3	null	null	0.002	0.252
CCDC23	AP	2	null	null	0.044	0.021
CCDC23	AP	1	null	null	0.044	0.021
CDC20	AP	2.1	null	null	0.93	0.039
CDC20	AP	1	null	null	0.93	0.039
SZT2	AT	74	null	null	0.034	0.263
HYI	AT	8.3	null	null	0.048	0.009
HYI	AT	9	null	null	0.048	0.009
PTPRF	ES	23	22	24	0.246	0.048
IPO13	AP	16.1	null	null	0.134	0.001
IPO13	AP	1	null	null	0.134	0.001
DPH2	AA	3.1	2.1	3.2	0.356	0.005
DPH2	AD	1.2:1.3	1.1	2.1	0.038	0.036
ATP6V0B	RI	7.2	7.1	7.3	0.032	0.603
ATP6V0B	ES	2.1:2.2	1.1	3.2	0.014	0.991
ATP6V0B	AA	2.1	1.1	2.2	0.006	0.698
B4GALT2	AP	2.1	null	null	0.011	0.253
B4GALT2	AP	1	null	null	0.011	0.253
CCDC24	AA	4.1	3.2	4.2	0.027	0.555
SLC6A9	AP	1	null	null	0.03	0.192
RNF220	AP	1.1	null	null	0.006	0.429
RNF220	AP	7	null	null	0.007	0.531
PLK3	ES	13	12	14	0.016	0.577
EIF2B3	AT	10.2	null	null	0.07	0.016
EIF2B3	AT	12	null	null	0.07	0.016
MUTYH	ES	6.3:6.4:6.5:7:8:9	5	10	0.022	0.35
MUTYH	ES	6.4:6.5:7:8:9	5	10	0.022	0.141
MUTYH	AA	6.4	5	6.5	0.006	0.665
NASP	ES	9	8	10	0.002	0.12
NASP	ES	5:6:7.2:8:9	3	10	0.264	0.046
NASP	ES	6:7.2:8:9	3	10	0.199	0.042
POMGNT1	RI	22.2	22.1	22.3	0.031	0.642
POMGNT1	RI	12.4	12.3	12.5	0.002	0.764
ATPAF1	ES	4	3	5	0.978	0.023
TTC39A	AT	16.2	null	null	0.049	0.046
NRD1	ES	26	25	27	0.013	0.727
TXNDC12	AT	9	null	null	0.005	0.332
TXNDC12	AT	3	null	null	0.005	0.332
ECHDC2	AT	5.2	null	null	0.002	0.257
ECHDC2	AT	14	null	null	0.04	0.927
YIPF1	ES	03:04:00	2	5	0.029	0.472
HSPB11	AT	6	null	null	0.015	0.389
HSPB11	AT	5.2	null	null	0.021	0.562
HSPB11	AT	7	null	null	0.032	0.362
HSPB11	AT	3.2	null	null	0.029	0.915
TMEM59	AP	4.1	null	null	0.041	0.762
TMEM59	AP	2.1	null	null	0.019	0.996
TMEM59	AP	1.1	null	null	0.016	0.806
MROH7-TTC4	ES	4	3	5	0.048	0.114
TM2D1	AT	5	null	null	0.007	0.185
TM2D1	AT	8	null	null	0.007	0.185
DOCK7	AD	34.2	34.1	35	0.041	0.139
DLEU2L	RI	1.2	1.1	1.3	0.01	0.795
RAVER2	AT	11.2	null	null	0.033	0.189
RAVER2	AT	12	null	null	0.033	0.189
SRSF11	AA	15.1	14	15.2	0.052	0.04
SRSF11	ES	5:6.1:6.2:6.3:6.4	4.2	6.5	0.013	0.266
SRSF11	AA	6.1:6.2:6.3:6.4	4.2	6.5	0.821	0.002
SRSF11	ES	5:6.1:6.3:6.4	4.2	6.5	0.035	0.108
SRSF11	AA	6.3:6.4	4.2	6.5	0.808	0.03
SRSF11	ES	5:6.1:6.2:6.3	4.2	6.5	0.004	0.619
SRSF11	ES	6.1:6.2:6.3	4.2	6.5	0.41	0.018
SRSF11	ES	5:6.1:6.3	4.2	6.5	0.034	0.404
HHLA3	AD	1.3	1.2	3	0.033	0.065
HHLA3	AD	1.2:1.3	1.1	3	0.004	0.029
FPGT	AD	1.2	1.1	2.1	NA	0.015
PIGK	AT	11	null	null	0.437	0.01
PIGK	AT	9.2	null	null	0.437	0.01
FUBP1	AT	23	null	null	0.006	0.028
FUBP1	AT	21.2	null	null	0.006	0.028
FUBP1	AA	21.1	20	21.2	0.004	0.862
FUBP1	AA	6.1	5	6.2	0.018	0.003
IFI44	AT	7.2	null	null	0.008	0.365
IFI44	AT	9	null	null	0.008	0.365
LPHN2	ES	29	27	31	0.03	0.5
CTBS	ES	3	2	4	0.2	0.038
CTBS	AD	1.2	1.1	2	0.012	0.02
SSX2IP	ES	4.1:4.2:5:6:7:8:9:10:11:12:13	2.2	15	0.039	0.461
DDAH1	AP	3	null	null	0.76	0.006
DDAH1	AP	1	null	null	0.666	0.004
ODF2L	ES	12	11	13	0.018	0.63
2019-09-15	ES	3	2	4	0.014	0.127
HS2ST1	AT	8	null	null	0.985	0.007
HS2ST1	AT	6.2	null	null	0.892	0.003
PKN2	AT	12.4	null	null	0.009	0.615
PKN2	AT	22	null	null	0.009	0.615
ZNF326	AT	12	null	null	0.011	0.992
ZNF326	AT	4.2	null	null	0.011	0.992
ZNF644	ES	04:05:00	3	6	0	0.187
TMED5	AD	4.2:4.3	4.1	5	0.019	0.95
BCAR3	AP	1	null	null	0.049	0.147
BCAR3	AP	4	null	null	0.021	0.035
DNTTIP2	ES	3	2	4	0.714	0.047
RWDD3	AT	5	null	null	0.002	0.202
RWDD3	AT	3.3	null	null	0.002	0.202
RWDD3	ES	2	1	3.1	0.534	0.027
DPYD	AT	25	null	null	0.755	0.009
DPYD	AT	6	null	null	0.755	0.009
SNX7	ES	2	1	3	0.003	0.171
SLC35A3	ES	08:09:00	7	10.1	0.288	0.028
TRMT13	AT	8.2	null	null	0.01	0.368
TRMT13	AT	10	null	null	0.01	0.368
RTCA	AT	12	null	null	0	0.446
RTCA	AT	2.2	null	null	0	0.446
RNPC3	AA	15.1	14	15.2	0.001	0.039
PRPF38B	AT	8	null	null	0.008	0.668
PRPF38B	AT	6	null	null	0.008	0.668
WDR47	AD	4.2	4.1	5	0.025	0.276
SORT1	AP	1	null	null	0.099	0.042
SORT1	AP	2	null	null	0.099	0.042
GSTM4	RI	2.4	2.3	2.5	0.029	0.45
CSF1	AT	10	null	null	0.014	0.329
CSF1	AT	9	null	null	0.014	0.329
KCNC4	AA	4.1:4.2:4.3	3	4.4	0.005	0.05
LAMTOR5	RI	1.2	1.1	1.3	0.001	0.084
DENND2D	AP	2	null	null	0.029	0.387
DENND2D	AP	1	null	null	0.029	0.387
RAP1A	AP	1	null	null	0.038	0.065
ST7L	ES	17	16.1	18	0.044	0.958
ST7L	AA	4.1	2.2	4.2	0.037	0.151
SLC16A1	AT	5.2	null	null	0.009	0.442
SLC16A1	AT	6	null	null	0.009	0.442
PTPN22	AT	22	null	null	0.456	0.026
PTPN22	AT	21.2	null	null	0.456	0.026
AP4B1	AT	5.2	null	null	0.002	0.535
AP4B1	AT	10	null	null	0.002	0.535
CSDE1	ES	03:04:00	2	5	0.044	0.034
CSDE1	ES	02:03:00	1	4	0.013	0.15
CSDE1	ES	2	1	4	0.626	0.014
SLC22A15	AT	12	null	null	0.026	0.15
SLC22A15	AT	6.3	null	null	0.026	0.15
CD58	AT	5.3	null	null	0.009	0.191
GDAP2	AT	14	null	null	0.02	0.262
GDAP2	AT	13.2	null	null	0.02	0.262
NOTCH2	AT	7	null	null	0.036	0.505
NOTCH2	AT	37	null	null	0.036	0.505
PDE4DIP	AP	3	null	null	0.035	0.172
PDE4DIP	AP	13.1	null	null	0.048	0.113
PDE4DIP	AT	11.2	null	null	0	0.104
PDE4DIP	AT	29.2	null	null	0.017	0.127
PDE4DIP	AA	52.1	51	52.2	0.006	0.088
NBPF10	ES	5	4.2	6	0.962	0.014
NBPF11	ES	9:10:11:12:13	8.3	14	0.008	0.002
ANP32E	ES	4	3	5.1	0.049	0.929
ANP32E	ES	03:04:05.100000	1.3	5.2	0.614	0.023
APH1A	RI	6.2	6.1	6.3	0.091	0.036
APH1A	ES	3	1	4	0.024	0.107
C1orf54	AP	3.1	null	null	0.31	0.006
C1orf54	AP	1	null	null	0.31	0.006
RPRD2	RI	11.2	11.1	11.3	0.441	0.015
TARS2	ES	08:09:00	7	10	0.873	0.017
ENSA	AT	7	null	null	0.028	0.586
ARNT	ES	17.2:18:19:20:21.1:21.2:22.1	17.1	22.2	0.866	0.038
SETDB1	AT	9.2	null	null	0.003	0.01
SETDB1	AT	22.2	null	null	0.003	0.01
CERS2	AT	12	null	null	0.017	0.709
CERS2	AT	11	null	null	0.017	0.709
SEMA6C	ES	9	8	10	0.049	0.456
PIP5K1A	AD	1.2	1.1	2.1	0.935	0.025
PIP5K1A	ES	1.2:2.1	1.1	2.2	0.957	0.007
POGZ	AA	7.1	6	7.2	0.082	0.032
TUFT1	ES	2	1	3	0.021	0.352
SPRR3	ES	2	1	3.1	0.075	0.036
SPRR2D	AP	1.1	null	null	0.907	0.022
SPRR2D	AP	2	null	null	0.907	0.022
SPRR2E	AP	1	null	null	0.424	0.011
SPRR2E	AP	2	null	null	0.424	0.011
S100A6	AA	3.1	1.2	3.2	0.04	0.918
S100A2	AP	2	null	null	0.042	0.617
S100A14	AP	3	null	null	0.02	0.228
S100A14	AP	1	null	null	0.02	0.228
S100A1	AA	4.1	3	4.2	0.166	0.032
INTS3	RI	1.2	1.1	1.3	0.24	0.004
SLC39A1	AP	3	null	null	0.024	0.044
SLC39A1	AP	4.1	null	null	0.057	0.017
CREB3L4	RI	6.2	6.1	6.3	0.004	0.339
C1orf43	ES	2	1	3	0.017	0.543
HAX1	AA	3.1	2.3	3.2	0.771	0.009
KCNN3	AP	1	null	null	0.008	0.007
KCNN3	AP	3	null	null	0.014	0.01
PBXIP1	AT	9.2	null	null	0	0.213
PBXIP1	AT	11	null	null	0	0.213
SHC1	AA	11.1	10	11.2	0.025	0.422
FLAD1	AT	4.4	null	null	0.031	0.685
FLAD1	RI	4.2	4.1	4.3	0.036	0.991
ADAM15	AD	22.2	22.1	23	0.01	0.448
ADAM15	AA	21.1	20	21.2	0.367	0.039
ADAM15	ES	21.1:21.2:22.1:22.2	20	23	0.02	0.316
ADAM15	ES	21.2:22.1:22.2	20	23	0.024	0.625
ADAM15	ES	22.1:22.2	20	23	0.019	0.744
ADAM15	AA	3.1	1	3.2	0.208	0.038
EFNA1	ES	3	2	4	0.048	0.28
MUC1	ES	6.1:6.2	5	7	0.273	0.048
FDPS	AD	1.2	1.1	3.2	0.003	0.014
RUSC1	RI	3.3	3.2	3.4	0.017	0.075
ASH1L	ES	4	3	5	0.196	0.046
MSTO1	RI	18.2	18.1	18.3	0.035	0.546
YY1AP1	AP	3.1	null	null	0.297	0.014
YY1AP1	AP	2	null	null	0.18	0.007
YY1AP1	ES	11	10.2	12.1	0.004	0.218
DAP3	ES	5.1	4	6	0.194	0.003
DAP3	ES	4	3	5.1	0.896	0.011
RIT1	AP	1	null	null	0.033	0.083
LAMTOR2	AA	4.1	3	4.2	0.007	0.218
RAB25	ES	2	1	3	0.013	0.135
SEMA4A	AP	2	null	null	0.687	0.034
SEMA4A	AP	3.1	null	null	0.966	0.023
PMF1	AT	12	null	null	0.036	0.172
PMF1	AT	9	null	null	0.036	0.172
C1orf85	ES	5.1:5.2	4	6.1	0.016	0.337
MEF2D	ES	5	4	7	0.612	0.043
IQGAP3	ES	2	1	3	NA	0.02
APOA1BP	AT	5.3	null	null	0.017	0.868
APOA1BP	AT	6	null	null	0.017	0.867
GPATCH4	AD	5.2:5.3:5.4	5.1	6	0.018	0.859
RRNAD1	RI	2.2	2.1	2.3	0	0.046
PRCC	ES	4	3	5	0.078	0.038
DCAF8	AP	1	null	null	0.018	0.09
DCAF8	AP	7.1	null	null	0.018	0.09
DCAF8	ES	18	17	19	0.034	0.967
SLAMF7	ES	04:05:00	3	6	0.035	0.787
TSTD1	AP	2.1	null	null	0.004	0.499
TSTD1	AP	1	null	null	0.004	0.499
PPOX	ES	3:4:5:6:7:8:9:10	2	11	0.049	0.157
NDUFS2	AT	10.2	null	null	0.023	0.71
NDUFS2	AT	14.3	null	null	0.023	0.71
SDHC	ES	6	5	7	0.046	0.639
FCGR2B	ES	9	8	10	0.021	0.397
FCGR2B	ES	7	6	8	0.109	0.012
UAP1	ES	9.1:9.2	8	10	0.042	0.642
UAP1	ES	9.2	8	10	0.014	0.662
HSD17B7	AA	5.1	4	5.2	0.001	0.219
PBX1	AT	14	null	null	0.974	0.027
PBX1	AT	3	null	null	0.462	0.003
MGST3	AT	10	null	null	0.037	0.419
MGST3	AT	9	null	null	0.037	0.419
ALDH9A1	AP	2	null	null	0.008	0.956
ALDH9A1	AP	1	null	null	0.008	0.955
POGK	AP	2	null	null	0.273	0.042
POGK	AP	1	null	null	0.273	0.042
POGK	RI	6.2	6.1	6.3	0.013	0.028
MPZL1	ES	5	4	6	0.002	0.398
MPZL1	ES	03:04:00	2	6	0	0.427
SLC19A2	ES	2	1	3	0	0.068
METTL18	AP	1	null	null	0.022	0.679
PRRC2C	AA	3.1	2	3.2	0.037	0.702
METTL13	RI	1.2	1.1	1.3	0	0.217
PIGC	RI	1.2:1.3	1.1	1.4	0.014	0.634
SUCO	ES	4	3	5	0.041	0.346
DARS2	ES	15	14	16	0.006	0.791
KIAA0040	AP	1	null	null	0.031	0.098
KIAA0040	AP	2	null	null	0.031	0.098
SEC16B	AT	16.2	null	null	0.127	0.027
SEC16B	AT	28	null	null	0.127	0.027
ABL2	AP	1	null	null	0.008	0.65
ABL2	AP	2	null	null	0.008	0.65
ABL2	RI	14.2	14.1	14.3	0.017	0.857
TOR1AIP2	ES	3	2	4	0.118	0.038
XPR1	ES	11	10	12	0.285	0.012
GLUL	AD	1.2	1.1	2	0.006	0.727
ARPC5	AT	5	null	null	0.015	0.425
ARPC5	AT	4	null	null	0.015	0.425
RGS1	AT	5	null	null	0.028	0.812
RGS1	AT	4.2	null	null	0.028	0.812
UCHL5	ES	9	8	10	0.29	0.036
UCHL5	ES	4	3	5	NA	0.009
TROVE2	AP	2	null	null	0.518	0.019
TROVE2	AP	1	null	null	0.893	0.038
CFH	AT	23	null	null	0.002	0
CFH	AT	10	null	null	0.002	0
PTPRC	AT	34	null	null	0.003	0.027
PTPRC	AT	4	null	null	0.003	0.02
DDX59	AT	10	null	null	0.021	0.177
DDX59	AT	9	null	null	0.026	0.022
DDX59	AT	8	null	null	0.001	0.008
TMEM9	AD	5.2	5.1	6	0.968	0.026
TMEM9	AD	3.4	3.3	4	0.013	0.94
ELF3	RI	1.2:1.3	1.1	1.4	0.032	0.467
SNRPE	AP	1	null	null	0.061	0.013
SNRPE	AP	3.1	null	null	0.062	0.013
MDM4	AT	13.2	null	null	0.391	0.036
LRRN2	AP	3.1	null	null	0.001	0.037
CDK18	AP	2.1	null	null	0.026	0.676
CDK18	AP	1.1	null	null	0.026	0.676
CDK18	RI	2.4	2.3	2.5	0.041	0.134
FAM72A	AP	1	null	null	0.048	0.896
FAM72A	AP	3.1	null	null	0.048	0.896
C1orf116	ES	2	1	3	0.043	0.072
CD55	ES	11:12.1:12.2	9	15	0.002	0.302
CD46	ES	07:08:00	6	9	0.01	0.742
CD46	ES	8	6	9	0.022	0.33
LAMB3	AP	2	null	null	0.762	0.014
NEK2	AT	8	null	null	0.004	0.023
NEK2	AT	7.2	null	null	0.004	0.023
ATF3	AA	5.1:5.2	4	5.3	0.004	0.468
RPS6KC1	ES	2	1	4	0.045	0.218
BPNT1	AD	2.2	2.1	3	0.024	0.135
TAF1A	AT	13	null	null	0.002	0.155
MIA3	AP	1	null	null	0.053	0.002
MIA3	AP	7	null	null	0.053	0.002
DISP1	AT	10	null	null	0.321	0.007
ENAH	AA	7.1	6	7.2	0.027	0.155
TMEM63A	AP	1	null	null	0.191	0.012
TMEM63A	AP	9.1	null	null	0.191	0.012
TMEM63A	AT	26	null	null	0.041	0.723
TMEM63A	AT	15.2	null	null	0.041	0.723
TMEM63A	ES	00:10:11.100000	9.2	11.2	0.028	0.68
H3F3A	AT	5	null	null	0.036	0.419
H3F3A	AT	4.2	null	null	0.036	0.413
MRPL55	AD	2.6	2.5	2.9	0.036	0.194
MRPL55	AD	2.3:2.4:2.5:2.6	2.2	2.8	0.408	0.043
MRPL55	RI	2.3:2.4:2.5:2.6:2.7:2.8	2.2	2.9	0.03	0.928
MRPL55	AD	2.3:2.4:2.5:2.6	2.2	2.9	0.139	0.016
MRPL55	AD	2.3:2.4:2.5	2.2	2.9	0.038	0.086
MRPL55	AA	2.2:2.3:2.4	1.2	2.5	0.018	0.818
MRPL55	AD	1.2	1.1	2.9	0.003	0.588
MRPL55	AD	1.2	1.1	2.2	0.045	0.767
GUK1	AD	11.3	11.2	12	0.026	0.084
GUK1	AA	9.1	8	9.2	0.177	0.002
TAF5L	AT	4.2	null	null	0.569	0.045
TTC13	ES	06:07:00	5	8	0.034	0.124
C1orf131	RI	6.2	6.1	6.3	0.007	0.809
GNPAT	ES	2	1	3	0.048	0.746
DISC1	AT	15.3	null	null	0.014	0.185
PCNXL2	AP	25.1	null	null	0.014	0.117
PCNXL2	AP	1	null	null	0.014	0.117
COA6	AP	1	null	null	0.027	0.294
COA6	AP	2.1	null	null	0.027	0.294
ARID4B	ES	23	22	24	0.008	0.057
B3GALNT2	AT	13	null	null	0.037	0.624
B3GALNT2	AT	8.2	null	null	0.037	0.624
MTR	ES	21	20	22	0.038	0.185
CEP170	AD	16.2:16.3	16.1	17	0.446	0.023
CEP170	ES	10	9	11	0.044	0.667
AKT3	AT	15	null	null	0.073	0.025
AKT3	AT	16.2	null	null	0.058	0.018
ZNF695	AT	4.3	null	null	0.886	0.012
ZNF695	AT	6	null	null	0.886	0.012
ZNF670	AT	4	null	null	0.881	0.015
ZNF670	AT	11	null	null	0.846	0.034
ZNF692	ES	5.1:5.2	4	6.1	0.785	0.043
ZNF692	RI	3.5	3.4	3.6	0.005	0.722
ZMYND11	AA	11.1	10	11.2	0.342	0.013
GTPBP4	AP	1	null	null	0.037	0.046
GTPBP4	AP	2	null	null	NA	0.046
IDI1	ES	2	1	3	0.024	0.424
WDR37	AP	1	null	null	0.018	0.749
PFKP	AP	2	null	null	0.024	0.176
PFKP	AP	1	null	null	0.011	0.597
PITRM1	ES	16.1:16.2:17	15	18	0.019	0.935
KLF6	AT	4	null	null	0.036	0.187
KLF6	AT	2.2	null	null	0.035	0.187
GDI2	ES	2	1	3	0.007	0.91
IL2RA	ES	4.1:4.2	3	5	0.108	0.021
RBM17	AP	1	null	null	0.003	0.059
RBM17	AP	2	null	null	0.003	0.059
PFKFB3	AT	20	null	null	0.027	0.936
PFKFB3	AT	18.2	null	null	0.027	0.936
PFKFB3	AA	9.1	8	9.2	0.908	0.008
KIN	ES	2	1	3	0.003	0.255
CELF2	ES	5	4.2	6	0.021	0.801
SEC61A2	AT	8	null	null	0.022	0.763
SEC61A2	AT	14	null	null	0.018	0.189
SEC61A2	ES	15	13	16	0.294	0.013
NUDT5	AT	9.5	null	null	0.014	0.984
NUDT5	AT	11	null	null	0.03	0.983
NUDT5	RI	9.3	9.2	9.4	0.013	0.419
CAMK1D	AT	11	null	null	0.183	0.027
CAMK1D	AT	10.2	null	null	0.183	0.027
OPTN	ES	03:04:05.100000	2	5.2	0.887	0.001
PHYH	AP	2	null	null	0.019	0.027
PHYH	AP	1	null	null	0.002	0.064
SUV39H2	AD	3.2	3.1	4	0.534	0.028
RPP38	AT	3.2	null	null	0.039	0.912
RPP38	AT	5	null	null	0.039	0.912
RPP38	ES	1.2:2	1.1	3.1	0.012	0.631
NMT2	RI	8.2	8.1	8.3	0.299	0.02
PTPLA	AT	2	null	null	0.005	0.085
PTPLA	AT	8	null	null	0.005	0.085
STAM	ES	04:05:00	2	6	0.209	0.033
STAM	ES	3	2	4	0.049	0.49
KIAA1217	AP	3	null	null	0.016	0.538
KIAA1217	AP	5	null	null	0.867	0.049
KIAA1217	AA	20.1	19	20.2	0.872	0.007
KIAA1217	ES	12	11	13	0.431	0.042
ABI1	ES	12	11.2	13	0.007	0.426
MPP7	ES	6	5.2	7	0.047	0.909
WAC	AA	11.1	10	11.2	0.667	0.036
NRP1	ES	14.1	12	15.1	0.038	0.614
PARD3	AT	23	null	null	0.074	0.004
PARD3	AT	28	null	null	0.048	0.006
CCNY	ES	8	7	9	0.012	0.866
ZNF248	RI	7.2	7.1	7.3	0.038	0.413
HNRNPF	AP	2	null	null	0.006	0.164
HNRNPF	AP	4	null	null	0.065	0.047
HNRNPF	AP	3	null	null	0.008	0.123
HNRNPF	AP	5.1	null	null	0.011	0.231
ZFAND4	AT	9.2	null	null	0.017	0.676
ZFAND4	AT	13	null	null	0.044	0.572
ANXA8L2	ES	00:02:03.200000	1	4	0.101	0.049
ARHGAP22	AP	3	null	null	0.024	0.101
AGAP8	AP	2.1	null	null	0.048	0.581
AGAP8	AP	1	null	null	0.048	0.581
NCOA4	ES	5	1	6	0.088	0.009
TIMM23	ES	5.2	3	6	0.245	0.028
PRKG1	AP	2	null	null	0.009	0.049
PRKG1	AP	1	null	null	0.006	0.047
ZWINT	RI	2.2	2.1	2.3	0.005	0.342
ANK3	AP	1	null	null	0.041	0.293
ANK3	AP	28	null	null	0.032	0.291
ANK3	ES	27	26	29.1	0.021	0.559
ANK3	ME	26|27	25	29.1	0.308	0.01
ARID5B	AP	5	null	null	0.09	0.012
ARID5B	AP	1	null	null	0.09	0.012
ZNF365	AT	15	null	null	0.025	0.214
ZNF365	AT	5	null	null	0.034	0.136
NRBF2	ES	2	1	3	0.045	0.053
DNAJC12	ES	2	1	3	0.022	0.312
HERC4	ES	5	3	7	0.808	0.018
MYPN	AT	10.2	null	null	0.008	0.048
MYPN	AT	23	null	null	0.008	0.048
RUFY2	AA	13.1	12	13.2	0.041	0.415
CCAR1	ES	04:05:06.100000	3	6.2	0.686	0.047
VPS26A	ES	5	3	6	0.028	0.88
VPS26A	ES	4	3	5	0.032	0.583
HK1	AP	9	null	null	NA	0.004
TYSND1	ES	02:03:00	1	4	0.024	0.767
SAR1A	AP	2.1	null	null	0.04	0.657
SAR1A	AP	1	null	null	0.04	0.657
CDH23	AT	72	null	null	0.003	0.031
PSAP	AA	8.1	7	8.2	0.047	0.432
ASCC1	AP	1	null	null	0.017	0.27
ANAPC16	ES	2	1	3	0.131	0.001
DNAJB12	AP	1	null	null	0.001	0.316
DNAJB12	AP	2	null	null	0.001	0.316
DNAJB12	RI	9.3	9.2	9.4	0.024	0.501
DNAJB12	RI	9.2:9.3	9.1	9.4	0.009	0.062
DNAJB12	AD	9.2	9.1	9.4	0.393	0.038
MCU	AP	1	null	null	0.004	0.712
MCU	AP	2	null	null	0.004	0.712
MCU	ES	04:05:00	1	8	0.026	0.942
P4HA1	ES	2	1	3	0.028	0.276
ANXA7	ES	2	1	3.1	0.036	0.097
PPP3CB	AA	14.1	13	14.2	0.268	0.015
PPP3CB	ES	2	1	3	0.297	0.012
SEC24C	ES	8	7	9	0.001	0.003
SEC24C	ES	4	3	5	0.808	0.021
CHCHD1	RI	2.2	2.1	2.3	0.028	0.769
ZSWIM8	AD	11.2	11.1	12	0.351	0.006
CAMK2G	AT	24	null	null	0.011	0.127
CAMK2G	AT	20	null	null	0.011	0.127
ADK	ES	8	7	9	0	0.029
KCNMA1	AT	2.2	null	null	0.165	0.021
KCNMA1	AT	35.2	null	null	0.042	0.207
KCNMA1	AT	34.4	null	null	0.302	0.026
KCNMA1	AA	2.1	1	2.2	0.037	0.817
RPS24	AT	6	null	null	0.009	0.528
RPS24	AT	7	null	null	0.009	0.531
SNCG	AA	3.1	2	3.2	0.604	0.044
MINPP1	ES	04:05:00	3	6	0.048	0.109
STAMBPL1	AP	1	null	null	0.002	0.388
STAMBPL1	AP	6.1	null	null	0.002	0.112
IDE	ES	2:3:4:5	1	6	0.042	0.454
SLC35G1	AT	3	null	null	0.029	0.616
ENTPD1	ES	6	5	7	0.021	0.131
EXOSC1	ES	3	2	4	0.007	0.312
MMS19	ES	23	22	24	0.009	0.968
MMS19	AA	17.1	16	17.2	0.3	0.014
ZFYVE27	ES	03:04:00	2.2	5	0.218	0.02
DNMBP	ES	11.2	10.1	12	0.839	0.021
ERLIN1	RI	1.2	1.1	1.3	0.019	0.35
NDUFB8	AT	6	null	null	0.013	0.733
NDUFB8	AT	14	null	null	0	0.572
NDUFB8	AD	2.2	2.1	3	0.004	0.152
FAM178A	AT	6.2	null	null	0.006	0.347
MRPL43	ES	4	3.1	5	0.006	0.021
BTRC	ES	3	2	4	0.007	0.003
POLL	ES	03:04:00	1.5	5.1	0.011	0.585
NOLC1	ES	2:3.1:3.2:4.1:4.2:5	1	6.1	0.028	0.613
NOLC1	ES	2:3.2:4.1:4.2:5	1	6.1	0.012	0.382
PCGF6	ES	04:05:06	3	7	0.014	0.438
TAF5	ES	8	7	9	0.357	0.026
USMG5	AP	1	null	null	0.04	0.107
USMG5	AP	2.1	null	null	0.04	0.107
USMG5	ES	2.2	1	4	0.149	0.033
SH3PXD2A	AP	9	null	null	0.02	0.085
SH3PXD2A	ES	12	11	13	0.033	0.232
SFR1	AP	3.1	null	null	0	0.119
GSTO1	ES	5	4	6	0.305	0.018
GSTO2	AT	9	null	null	0.097	0.017
GSTO2	AT	7	null	null	0.097	0.017
GSTO2	ES	05:08:00	4	9	0.019	0.506
GPAM	AT	19.6	null	null	0.026	0.868
GPAM	AT	20	null	null	0.026	0.868
ACSL5	AP	2	null	null	0.026	0.642
ZDHHC6	AA	3.1	2	3.2	0.908	0.007
FAM160B1	AT	17	null	null	0.044	0.561
KIAA1598	AT	21	null	null	0.034	0.476
INPP5F	AP	16	null	null	0.046	0.407
FGFR2	ES	16	15	17.1	0.025	0.105
NSMCE4A	AP	1	null	null	0.033	0.064
NSMCE4A	AP	2	null	null	0.033	0.064
NSMCE4A	AT	10.2	null	null	0.001	0.331
NSMCE4A	AT	13	null	null	0.018	0.501
TACC2	ES	20:21:00	19	22	0.028	0.29
TACC2	AA	15.1	13	15.2	0.167	0.033
BUB3	AA	8.1	7	8.2	0.001	0.232
LHPP	ES	7	5	8	0.064	0.049
METTL10	AD	3.2	3.1	4	0.176	0.025
CTBP2	AP	8	null	null	0.026	0.298
CTBP2	AP	1	null	null	0.013	0.577
CTBP2	AP	7	null	null	0.027	0.663
UROS	AT	11	null	null	0.015	0.982
UROS	AT	7	null	null	0.004	0.921
DHX32	AP	1	null	null	0.042	0.053
DHX32	AP	4.1	null	null	0.042	0.053
DHX32	ES	4.2	3	5	0.582	0.009
PTPRE	RI	23.2	23.1	23.3	0.871	0
PTPRE	AD	17.2	17.1	18	0.029	0.377
MKI67	ES	7	6	8	0.002	0.091
BNIP3	AT	6	null	null	0.019	0.719
BNIP3	AT	5.2	null	null	0.019	0.719
TUBGCP2	ES	7	6	8	0.579	0.007
TUBGCP2	AA	4.1	3.2	4.2	0.116	0.001
RIC8A	RI	2.4	2.3	2.5	0.291	0.045
SIRT3	AA	5.1:5.2	4	5.3	0.008	0.995
SIRT3	ES	3.1:3.2	2.2	4	0.453	0.021
ATHL1	AA	4.1	3	4.2	0.002	0.311
IFITM1	AA	2.2	1	2.3	0.628	0.016
RNH1	AP	2	null	null	0.012	0.042
RNH1	AP	4.1	null	null	0.008	0.748
RNH1	AP	1	null	null	0.024	0.044
RNH1	ES	3	2	4.2	0.008	0.142
RNH1	ES	00:03:04.200000	2	4.3	0.043	0.457
RNH1	ES	3	2	4.3	0.02	0.604
RNH1	ES	3	1	4.2	0.007	0.179
RNH1	ES	00:03:04.200000	1	4.3	0.02	0.489
RNH1	ES	3	1	4.3	0.002	0.816
IRF7	RI	5.2	5.1	5.3	0.011	0.996
IRF7	ES	00:04:05.100000	3.2	5.3	0.037	0.897
IRF7	ES	4	3.2	5.1	0.012	0.185
SLC25A22	AP	1	null	null	0.039	0.401
RPLP2	AD	1.2:1.3	1.1	2	0.012	0.671
TSPAN4	AP	2	null	null	0.011	0.549
CHID1	AP	1	null	null	0.208	0.016
CHID1	AD	8.2	8.1	9	0.035	0.711
AP2A2	ES	15	14	16	0.008	0.196
LSP1	AP	4	null	null	0.046	0.78
CD81	AP	1	null	null	0.037	0.542
TSSC4	RI	4.2	4.1	4.3	0.047	0.18
CARS	ES	3	1	4	0.28	0.049
ZNF195	AT	8	null	null	0.159	0.031
ZNF195	AT	13	null	null	0.13	0.024
ZNF195	ES	11:12:00	5.1	13	0.05	0.013
ZNF195	ES	5.2:11	5.1	13	0.138	0.019
PGAP2	AP	5	null	null	0.121	0.012
PGAP2	AP	2	null	null	0.162	0.039
PGAP2	ES	08:09:00	6	10	0.033	0.3
RRM1	AP	9	null	null	0.035	0.68
RRM1	AP	1	null	null	0.035	0.68
TRIM5	AA	12.3	12.1	12.4	0.813	0.027
FAM160A2	AT	9.2	null	null	0.016	0.36
FAM160A2	AT	12	null	null	0.016	0.36
DNHD1	AT	41	null	null	0.045	0.097
DNHD1	AT	8.4	null	null	0.045	0.097
ILK	RI	5.4	5.3	5.5	0.016	0.875
OLFML1	RI	1.2	1.1	1.3	0.012	0.31
PPFIBP2	AP	6	null	null	0.049	0.449
PPFIBP2	AP	1	null	null	0.041	0.747
CYB5R2	AP	1	null	null	0.007	0.298
CYB5R2	AP	2	null	null	0.007	0.298
RIC3	AT	8	null	null	0.027	0.923
RIC3	AT	3.2	null	null	0.027	0.923
AKIP1	AT	5	null	null	0.013	0.247
AKIP1	AT	4.2	null	null	0.013	0.248
TMEM9B	AT	5.2	null	null	0.006	0.783
TMEM9B	AT	6	null	null	0.006	0.781
ADM	RI	1.4	1.3	1.5	0.016	0.182
AMPD3	AP	3	null	null	0.035	0.461
AMPD3	AP	5	null	null	0.039	0.895
BTBD10	AA	4.1	2	4.2	0.013	0.67
FAR1	AP	10.1	null	null	0.047	0.596
FAR1	AP	1	null	null	0.047	0.596
PSMA1	AD	3.2	3.1	5	0.041	0.031
CYP2R1	AP	2.1	null	null	0.028	0.405
CYP2R1	AP	4.1	null	null	0	0.617
CYP2R1	AA	5.1:5.2	4.2	5.3	0.003	0.177
NUCB2	AP	1	null	null	0.045	0.573
NUCB2	AP	6	null	null	0.045	0.574
SAA2	AP	1.1	null	null	0.042	0.144
SAA2	AD	1.2:1.3	1.1	2.2	0.562	0.021
SAA1	AD	1.2:1.3	1.1	2	0.387	0.001
LDHA	ES	03:04:00	2.4	6.1	0.021	0.099
TSG101	AT	10	null	null	0.007	0.135
TSG101	AT	11	null	null	0.007	0.135
UEVLD	AT	8	null	null	0.024	0.205
UEVLD	AT	14	null	null	0.024	0.205
HTATIP2	RI	1.4	1.3	1.5	0.049	0.08
HTATIP2	RI	1.3:1.4	1.2	1.5	0.005	0.053
PRMT3	RI	1.2	1.1	1.3	0.38	0.026
LGR4	ES	2	1	3	0.851	0.023
DNAJC24	AT	9.2	null	null	0.004	0.141
DNAJC24	ES	8	7	9.1	0.02	0.057
ELP4	ES	10:11:00	9	12	0.011	0.097
EIF3M	RI	6.2	6.1	6.3	0.008	0.975
EIF3M	AA	2.1	1	2.2	0.032	0.112
EIF3M	ES	2.1:2.2:3:4	1	5	0.035	0.849
EIF3M	ES	2.2:3:4	1	5	0.008	0.064
EIF3M	ES	2.2:3	1	5	0.015	0.038
FBXO3	AP	2.1	null	null	0.044	0.18
CAPRIN1	AP	2.1	null	null	0.003	0.448
CAPRIN1	AP	1	null	null	0.006	0.349
APIP	AP	4.1	null	null	0	0.856
APIP	AP	1	null	null	0	0.856
CD44	ES	7:8:9.1:9.2:10:11	5	12.1	0.127	0.046
CD44	ES	8:9.1:9.2:10:11	5	12.1	0.034	0.178
CD44	ES	7:8:9.2:10:11	5	12.1	0.051	0.04
CD44	ES	7:8:9.2:10:11:12.1:13:14	5	15	0.048	0.179
CD44	ES	8:9.2:10:11:12.1:13:14	5	15	0.025	0.603
CD44	ES	3.2:4:5:15:16.1	3.1	16.2	0.173	0.029
CD44	ES	3.1:3.2:4:5:15:16.1:16.2:17.1	2.1	17.2	0.026	0.098
C11orf74	ES	05:06:00	4	7	0.005	0.817
API5	AA	16.1	14.1	16.2	0.016	0.172
TTC17	AT	27	null	null	0.005	0.294
TTC17	AT	21	null	null	0.005	0.294
ACCS	ES	4	3	5	0.4	0.004
TP53I11	AD	8.2	8.1	9	0.045	0.906
DGKZ	AP	3	null	null	0.123	0.046
DGKZ	AP	2	null	null	0.041	0.007
DGKZ	AP	4	null	null	0.079	0.04
DGKZ	AA	9.1	8.2	9.2	0.023	0.908
MDK	AD	1.2	1.1	2.4	0.857	0.036
AMBRA1	ES	9	8.3	10	0	0.209
C11orf49	AA	14.3	14.1	14.4	0.017	0.164
ARFGAP2	ES	00:05:06.100000	4.2	6.2	0.583	0.022
ARFGAP2	ES	5	4.2	6.2	0.53	0.01
ARFGAP2	ES	3:4.2:5:6.1:6.2:7:8	2	9	0.015	0.652
ACP2	AT	12	null	null	0.025	0.539
ACP2	AT	7	null	null	0.013	0.635
NR1H3	AP	1	null	null	0.029	0.169
NR1H3	RI	3.3:3.4	3.2	3.5	0.045	0.244
MADD	AD	25.2:25.3	25.1	26	0.293	0.011
MADD	ES	23.2	22	24	0.002	0.422
MADD	ES	18	17	19	0.032	0.245
SLC39A13	RI	6.7:6.8	6.6	6.9	0.03	0.521
CELF1	AP	1	null	null	0.292	0.041
CELF1	ES	03:04:00	1	6.2	0.035	0.958
NDUFS3	AT	2.2	null	null	0.005	0.242
NDUFS3	AT	3.5	null	null	0.007	0.169
NDUFS3	AT	6	null	null	0.005	0.155
NDUFS3	RI	3.2	3.1	3.3	0.003	0.887
NUP160	RI	3.2	3.1	3.3	0.483	0.008
TNKS1BP1	AP	2.1	null	null	0.238	0.006
TNKS1BP1	AP	1	null	null	0.238	0.006
SLC43A3	AP	2	null	null	0.641	0.041
RTN4RL2	AT	5	null	null	0.382	0.004
UBE2L6	AP	2	null	null	0.029	0.653
UBE2L6	AP	1	null	null	0.029	0.653
SERPING1	AP	2.1	null	null	0.048	0.144
SERPING1	AP	1	null	null	0.048	0.144
SERPING1	ES	3.2	2.2	4	0.005	0.029
TMX2	RI	5.2	5.1	5.3	0.013	0.125
C11orf31	AT	4	null	null	0.007	0.455
C11orf31	AT	3.2	null	null	0.007	0.455
CTNND1	ES	00:21:22.100000	20	22.2	0.185	0.012
CTNND1	ES	21	20	22.1	0.551	0.043
LPXN	AP	1.1	null	null	0.021	0.798
LPXN	AP	2	null	null	0.021	0.798
FAM111A	RI	3.2	3.1	3.3	0.014	0.586
FAM111A	AA	3.1:3.2	2	3.3	0.036	0.444
PATL1	ES	7	6	8	0.031	0.12
MS4A6A	AT	5.2	null	null	0.013	0.333
MS4A6A	AT	9.3	null	null	0.013	0.333
CCDC86	AP	1	null	null	0.007	0.441
CCDC86	AP	2	null	null	0.007	0.442
TMEM132A	AA	6.1	5	6.2	0.044	0.057
DDB1	AP	25.1	null	null	0.155	0.014
DDB1	AA	28.1	27	28.2	0.494	0.047
CYB561A3	AP	1	null	null	0.014	0.322
CYB561A3	AP	4.1	null	null	0.014	0.322
CYB561A3	RI	6.5	6.4	6.6	0.694	0.003
CPSF7	AA	6.1:6.2	3	6.3	0.022	0.921
CPSF7	ES	5.1:5.2	3	6.1	0.377	0.02
CPSF7	ES	5.2	3	6.1	0.005	0.002
SDHAF2	AT	4.2	null	null	0.518	0.039
SDHAF2	AT	6	null	null	0.517	0.039
TMEM258	AD	3.3	3.2	4	0.016	0.225
FADS2	AP	2.1	null	null	0.078	0.006
FADS2	AP	6	null	null	0.025	0.01
FADS2	AT	5	null	null	0.106	0
FADS2	AT	17	null	null	0.59	0.01
FADS3	RI	9.2	9.1	9.3	0.012	0.797
FTH1	AT	5	null	null	0.005	0.089
ASRGL1	AT	5.2	null	null	NA	0.041
ASRGL1	AT	7	null	null	0.774	0.041
AHNAK	AT	7	null	null	0.766	0.021
AHNAK	AT	5	null	null	0.766	0.021
EML3	AA	4.2	3.2	4.3	0.06	0.044
B3GAT3	ES	2	1	3	0.043	0.109
GANAB	ES	3	2.2	4	0.085	0.042
UBXN1	RI	8.2	8.1	8.3	0.021	0.781
BSCL2	AP	2.1	null	null	0.056	0.001
BSCL2	AP	1	null	null	0.614	0.026
BSCL2	ES	10	9	11	0.033	0.257
TTC9C	AT	3.2	null	null	0.002	0.099
TTC9C	AT	4	null	null	0.002	0.099
TMEM223	AT	2	null	null	0.009	0.085
TMEM223	AT	3	null	null	0.009	0.085
NXF1	RI	11.2	11.1	11.3	0.037	0.824
STX5	AA	12.1	11	12.2	0.027	0.687
WDR74	ES	11	10	12	0.749	0.031
WDR74	RI	3.3:3.4	3.2	3.5	0.01	0.072
WDR74	AD	3.3	3.2	3.5	0.056	0.011
SLC3A2	AP	1	null	null	0.355	0.044
SLC3A2	ES	3	1	5.2	0.034	0.216
SLC3A2	ES	2	1	3	0.038	0.164
RTN3	ES	05:06:07	4	8	0.059	0.027
OTUB1	ES	00:06:07.100000	5	7.2	0.413	0.025
OTUB1	AA	4.1	3	4.2	0.014	0.62
BAD	RI	1.2	1.1	1.3	0.03	0.005
GPR137	AP	1	null	null	0.959	0.005
GPR137	AA	10.1	9	10.2	0.287	0.049
GPR137	ES	06:07:00	5	8	0.193	0.02
GPR137	ES	6	5	8	0.447	0.023
MEN1	AD	3.2	3.1	4	0.025	0.568
SNX15	AD	2.2	2.1	3	0.028	0.896
SAC3D1	RI	1.2	1.1	1.3	0.039	0.408
NAALADL1	AT	17	null	null	0.031	0.139
NAALADL1	AT	16.2	null	null	0.031	0.139
CDCA5	RI	5.2	5.1	5.3	0.032	0.776
ZFPL1	AD	3.2	3.1	4	0.041	0.114
SYVN1	AP	1	null	null	0.736	0.011
SYVN1	AP	2	null	null	0.736	0.011
CAPN1	AP	4.1	null	null	0.036	0.02
CAPN1	AP	3	null	null	0.01	0.052
CAPN1	AD	2.2	2.1	4.2	0.021	0.208
CDC42EP2	AP	1	null	null	0.018	0.073
SLC25A45	AP	3.1	null	null	0	0.426
SLC25A45	AP	1	null	null	0.004	0.738
SCYL1	AA	15.1	14.2	15.2	0.013	0.003
MAP3K11	AP	7.1	null	null	0.475	0.031
SIPA1	AP	1	null	null	0.027	0.98
SIPA1	AP	2	null	null	0.033	0.981
RELA	ES	4.1:4.2:5	3	6.1	0.786	0.017
RNASEH2C	RI	2.2	2.1	2.3	0.009	0.021
CFL1	AP	1	null	null	0.035	0.057
CFL1	AP	5.1	null	null	0.037	0.027
EFEMP2	RI	11.2	11.1	11.3	0.012	0.464
C11orf68	AA	2.2	1	2.3	0.023	0.003
SART1	AA	4.1	3	4.2	0.005	0.787
EIF1AD	ES	1.2:2.1:2.2:2.3	1.1	2.4	0.027	0.754
EIF1AD	ES	1.2:2.2:2.3	1.1	2.4	0.017	0.403
EIF1AD	AA	2.2:2.3	1.1	2.4	0.025	0.656
KLC2	AP	2	null	null	0.018	0.581
KLC2	AP	1	null	null	0.018	0.801
KLC2	RI	16.2	16.1	16.3	0.049	0.587
KLC2	AA	3.2	2	3.3	0.025	0.141
YIF1A	RI	8.3	8.2	8.4	0.018	0.486
YIF1A	ES	7	6	8.2	0.023	0.005
BBS1	ES	8	7	9	0.014	0.757
ZDHHC24	AT	3	null	null	0.344	0.007
ZDHHC24	AT	7	null	null	0.345	0.007
RBM4	AT	8	null	null	0.034	0.681
RBM4	ES	4.1	3.2	5	0.274	0.003
RBM14-RBM4	ES	00:02:03.100000	1	4	0.974	0.049
SPTBN2	RI	37.2	37.1	37.3	0.001	0.671
RHOD	AA	4.1	3	4.2	0.049	0.131
ANKRD13D	AP	1	null	null	0.044	0.885
ANKRD13D	AP	11.1	null	null	0.044	0.885
POLD4	AD	1.3	1.2	2	0.106	0.029
POLD4	AD	1.2:1.3	1.1	2	0.046	0.21
PPP1CA	ES	2.1:2.2	1	3	0.018	0.05
PPP1CA	ES	2.2	1	3	0.271	0.019
RPS6KB2	ES	5.1:6.2:7	4	8	0.019	NA
CORO1B	AD	5.6:5.7	5.5	6	0.031	0.857
CORO1B	ES	5.7	5.5	6	0.011	0.222
CORO1B	RI	5.4	5.3	5.5	0	0.177
CORO1B	RI	5.2	5.1	5.3	0.006	0.627
TMEM134	AT	8	null	null	0.015	0.163
TMEM134	AT	5	null	null	0.018	0.076
TMEM134	AA	3.1	2.2	3.2	0.001	0.222
TMEM134	ES	2.2:3.1	2.1	3.2	0.022	0.092
TMEM134	AD	2.2	2.1	3.1	0.004	0.034
UNC93B1	RI	1.2	1.1	1.3	0.014	0.833
NDUFS8	AP	2	null	null	0.138	0.041
NDUFS8	AP	1	null	null	0.138	0.041
TCIRG1	AD	5.2:5.3	5.1	6	0	NA
TCIRG1	RI	5.2	5.1	5.3	0.013	0.902
SUV420H1	AT	12.3	null	null	0.007	0.015
SUV420H1	AT	13	null	null	0.007	0.015
SUV420H1	AA	10.1	9	10.2	0.035	0.816
LRP5	ES	9	8	10	0.816	0.014
LRP5	ES	7	6	8	0.953	0.004
MRPL21	RI	6.2	6.1	6.3	0.029	0.666
MRPL21	ES	2.1:2.2	1	3	0.029	0.119
MRPL21	ES	2.1	1	3	0.061	0.011
ANO1	ES	17	16	18	0.069	0.034
CTTN	ME	11|12	10	13	0.006	0.793
NADSYN1	ES	9.2:10	9.1	11	0.012	0.616
FAM86C1	AT	5.3	null	null	0.015	0.43
FAM86C1	AT	6	null	null	0.015	0.43
RNF121	ES	4:6.1:6.2	3	7	0.304	0.016
RNF121	AA	6.1	3	6.2	0.525	0.038
IL18BP	AD	1.2:1.3:1.4:1.5:1.6	1.1	1.8	0.015	0.453
NUMA1	ES	18	17	19	0	0.102
NUMA1	ES	17	16	19	0.001	0.124
LAMTOR1	AT	5	null	null	0.033	0.336
LAMTOR1	AT	6	null	null	0.046	0.417
LAMTOR1	AT	4.3	null	null	0.03	0.365
ANAPC15	AP	2.1	null	null	0.028	0.035
ANAPC15	AP	1.1	null	null	0.028	0.035
ARAP1	ES	32	31	33	0.005	0.883
STARD10	AD	3.3	3.2	4	0	0.275
MRPL48	AP	9	null	null	0.028	0.394
MRPL48	AP	1	null	null	0.028	0.394
MRPL48	AT	13	null	null	0.021	0.691
MRPL48	AT	11.2	null	null	0.021	0.691
P4HA3	AT	16	null	null	0.005	0.384
P4HA3	AT	14.2	null	null	0.005	0.384
XRRA1	AT	19	null	null	0.001	0.304
XRRA1	AT	18.4	null	null	0.001	0.304
ARRB1	ES	13	12	15.2	0.037	0.217
RPS3	AT	7.2	null	null	0.043	0.561
GDPD5	AP	1	null	null	0.044	0.696
GDPD5	AP	11	null	null	0.013	0.13
SERPINH1	AP	2.1	null	null	0.001	0.364
SERPINH1	ES	2.2	1	3	0.015	0.744
MAP6	AT	3.2	null	null	0.565	0.034
MAP6	AT	4	null	null	0.565	0.034
ACER3	ME	5|6	3	7	0.044	0.551
ACER3	ES	5	3	7	0.936	0.039
RAB30	AP	3.1	null	null	NA	0.022
ANKRD42	AT	12.2	null	null	0.073	0.033
CCDC90B	AT	5.3	null	null	0.015	0.779
CCDC90B	AT	7	null	null	0.015	0.779
CCDC90B	ES	3	2	4.2	0.067	0.008
CCDC90B	AD	1.2:1.3:1.4:1.5	1.1	2	0.049	0.518
TMEM126B	AT	5.3	null	null	0.029	0.532
TMEM126B	AT	6.3	null	null	0.029	0.531
TMEM126B	RI	6.2	6.1	6.3	0.035	0.978
TMEM126B	ES	4	1	5.1	0.041	0.184
PICALM	ES	19:20:00	18	21	0.034	0.82
PICALM	ES	14.1:14.2	13	15	0.72	0.002
PICALM	ES	14.2	13	15	0.088	0.011
EED	AP	11.1	null	null	0.768	0.031
EED	AP	1	null	null	0.767	0.031
EED	ES	10	9	11.2	0.069	0.007
C11orf73	RI	5.2	5.1	5.3	0.035	0.641
TMEM135	AT	16	null	null	0.006	0.296
TMEM135	AT	6	null	null	0.006	0.296
CHORDC1	AT	6	null	null	0.017	0.089
CHORDC1	AT	12	null	null	0.009	0.118
CHORDC1	AA	9.2:9.3	8.3	9.4	0.009	0.518
CHORDC1	AD	1.2	1.1	2	0.011	0.192
SMCO4	AA	4.1	3.2	4.2	0.321	0.018
TAF1D	RI	12.4	12.3	12.5	0.002	0.662
TAF1D	RI	12.2:12.3:12.4	12.1	12.5	0.046	0.516
TAF1D	RI	12.2	12.1	12.3	0.002	0.643
TAF1D	AA	8.1	7	8.2	0.018	0.029
PIWIL4	AP	1	null	null	0.04	0.605
SESN3	AP	2	null	null	0.019	0.257
CEP57	AP	4	null	null	0.032	0.897
CEP57	AP	2	null	null	0.033	0.634
MTMR2	ES	5	3	6	0.26	0.034
MTMR2	ES	4	3	6	0.107	0.009
CCDC82	AP	5.1	null	null	0.012	0.513
CCDC82	AP	1	null	null	0.008	0.192
CASP1	AT	9.3	null	null	0.026	0.801
CASP1	AT	10.3	null	null	0.026	0.801
CASP1	RI	10.2	10.1	10.3	0.004	0.772
CASP1	AA	3.1	2	3.2	0.029	0.575
ALKBH8	ES	10.2:11:12:13:14:15:16.1	10.1	16.2	0.007	0.34
ACAT1	AT	10.2	null	null	0.049	0.467
ACAT1	AT	13	null	null	0.032	0.339
KDELC2	AP	2.1	null	null	0.374	0.011
KDELC2	AP	1	null	null	0.374	0.011
DDX10	AT	17.2	null	null	0.002	0.717
DDX10	AT	18	null	null	0.002	0.717
PPP2R1B	AT	16	null	null	0.153	0.012
PPP2R1B	AT	18	null	null	0.153	0.012
CRYAB	AP	2	null	null	0.315	0.048
CRYAB	AP	5.1	null	null	0.492	0.031
C11orf57	RI	1.2	1.1	1.3	0.912	0.011
C11orf57	ES	1.3	1.1	2.1	0.29	0.047
TIMM8B	ES	2	1	3	0.013	0.294
IL18	ES	3	2.2	4	0.002	0.762
PTS	AP	1	null	null	0.041	0.413
PTS	AP	2	null	null	0.041	0.413
NCAM1	AT	21	null	null	0.028	0.058
NCAM1	AT	18	null	null	0.028	0.058
TTC12	ES	7	6	8	0.019	0.926
USP28	AT	27	null	null	0.713	0.031
USP28	AT	17.2	null	null	0.713	0.031
USP28	ES	02:03:00	1	4	0.076	0.038
NNMT	AD	5.3	5.2	6	0.027	0.944
NNMT	AD	5.2	5.1	6	0.002	0.286
REXO2	AP	1	null	null	0.02	0.223
REXO2	AP	5.1	null	null	0.02	0.223
REXO2	ES	2:4:5.2:5.3	1	6	0.497	0.048
PAFAH1B2	AT	8.2	null	null	0.013	0.368
PAFAH1B2	AT	6	null	null	0.013	0.37
SIDT2	RI	23.4	23.3	23.5	0.02	0.703
SIDT2	RI	23.2	23.1	23.3	0.028	0.369
RNF214	AD	3.2	3.1	4	0.558	0.016
TMPRSS13	AT	9.2	null	null	0.01	0.073
TMPRSS13	AT	13	null	null	0.005	0.024
TMPRSS4	ES	11	10	12	0.806	0.006
TMEM25	AA	8.1	7	8.2	0.481	0.043
CCDC84	ES	4	3	5	0.002	0.049
TRAPPC4	ES	2.4:3.1:3.2	2.3	4.1	0.085	0.026
SLC37A4	ES	2.1:2.2	1	3.1	0.003	0.052
HYOU1	ES	18.1:18.2	17	19	0.144	0.001
HYOU1	ES	18.2	17	19	0.717	0.031
NLRX1	AD	1.3	1.2	2	0.452	0.04
VWA5A	AT	10.2	null	null	0.083	0.005
VWA5A	AT	18	null	null	0.083	0.005
TBRG1	ME	4|5	3	6	0.973	0.014
TBRG1	ES	5	3	6	0.894	0.026
TBRG1	ES	03:04:00	2	6	0.024	0.044
TBRG1	ES	3	2	6	0.023	0.015
TMEM218	AP	4.1	null	null	0.006	0.228
TMEM218	AP	1.1	null	null	0.006	0.228
TMEM218	AA	7.1	5.3	7.2	0.01	0.058
FOXRED1	ES	5	4.2	6	0.002	0.759
ST3GAL4	AP	1	null	null	0.044	0.302
FLI1	AP	3	null	null	0.096	0.004
FLI1	AP	2	null	null	0.09	0.009
TP53AIP1	RI	2.3:2.4	2.2	2.5	0.342	0.047
NFRKB	ES	2	1	3.2	0.031	0.477
SNX19	AD	1.2:1.3:1.4	1.1	2	0.006	0.492
ACAD8	ES	3	2	4	0.048	0.089
ACAD8	ES	02:03:04	1	5	0.029	0.963
NINJ2	AP	1	null	null	0.043	0.389
NINJ2	AP	3	null	null	0.142	0.036
WNK1	AA	13.1	9	13.2	0.272	0.015
WNK1	ES	11.2:12	9	13.1	0.616	0.004
WNK1	ES	12	9	13.1	0.411	0.007
RAD52	AT	15	null	null	0.011	0.139
RAD52	AT	6.2	null	null	0.025	0.747
FOXM1	ES	6	5	7	0.021	0.095
TULP3	RI	13.2	13.1	13.3	0.105	0.04
TSPAN9	ES	4	3.2	5	0	0.057
EFCAB4B	AT	14	null	null	0.008	0.931
EFCAB4B	AT	21	null	null	0.02	0.858
RAD51AP1	ES	9.2:10.1	9.1	11	0.043	0.033
PLEKHG6	AP	3	null	null	0.37	0.037
TNFRSF1A	ES	2	1	3.1	0.006	0.296
SCNN1A	AP	3.1	null	null	0.002	0.439
SCNN1A	AP	2	null	null	0	0.194
LTBR	ES	9.1	7	10	0.325	0.017
VAMP1	RI	4.2:4.3:4.4	4.1	4.5	0.012	0.066
NOP2	RI	4.3	4.2	4.4	0.03	0.392
CHD4	AA	4.1	3.2	4.2	0.012	0.049
ING4	ES	7	6.2	8	0.031	0.396
ING4	ES	02:03:00	1	4	0.003	0.001
ING4	ES	2	1	4	0.091	0.012
ZNF384	ES	8	7	9	0.031	0.252
COPS7A	ES	03:04:06	2.4	7	0.038	0.27
COPS7A	ES	03:04:00	2.4	6	0.003	0.418
MLF2	AP	2	null	null	0.048	0.528
CDCA3	AT	5	null	null	0.003	0.404
CDCA3	AT	6	null	null	0.003	0.404
LRRC23	AP	3.1	null	null	0.032	0.071
LRRC23	AP	1	null	null	0.032	0.071
ATN1	AP	2	null	null	0.009	0.243
C12orf57	AT	2.4	null	null	0.017	0.631
C12orf57	AT	3	null	null	0.017	0.631
PTPN6	AP	1	null	null	0.005	0.508
PTPN6	AP	2	null	null	0.005	0.508
PHB2	ES	5.2:5.3:6.1	5.1	6.2	0.013	0.258
PHB2	RI	5.2	5.1	5.3	0.016	0.743
LPCAT3	RI	10.4	10.3	10.5	0.037	0.082
FOXJ2	AT	9.2	null	null	0.019	0.651
FOXJ2	AT	11	null	null	0.019	0.651
PHC1	AD	9.2	9.1	10	0.008	0.217
PHC1	RI	7.2	7.1	7.3	0.472	0.032
CLEC2B	AP	4.1	null	null	0.003	0.164
CLEC2B	AP	1	null	null	0.003	0.164
GABARAPL1	AD	2.7:2.8:2.9:2.10:2.11:2.12:2.13:2.14	2.6	3	0.011	0.971
MAGOHB	AD	1.2	1.1	3	0.02	0.822
APOLD1	AT	4	null	null	0.016	0.282
APOLD1	AT	17	null	null	0.016	0.282
HEBP1	AT	4	null	null	0.003	0.017
HEBP1	AT	3.2	null	null	0.003	0.017
EMP1	RI	4.2:4.3	4.1	4.4	0.034	0.844
EMP1	AA	4.1:4.2:4.3:4.4	3	4.5	0.037	0.071
ATF7IP	AT	16	null	null	0.371	0.002
ATF7IP	AT	14.2	null	null	0.371	0.002
ARHGDIB	ES	2	1	4	0.027	0.193
DERA	AT	10	null	null	0.01	0.13
DERA	AT	8.2	null	null	0.01	0.13
MGST1	ES	6	5	7	0.045	0.58
PLEKHA5	AT	18	null	null	0.034	0.088
PLEKHA5	ES	16:17:19:20	15	21	0.997	0.047
AEBP2	AP	3	null	null	0.525	0.022
AEBP2	AP	2	null	null	0.517	0.024
GOLT1B	ES	4	2	5	0.018	0.472
C2CD5	ES	26:27.1:27.2	25	28	0.174	0.02
LYRM5	ES	2.1:2.2	1.1	3.1	0.196	0.026
MED21	AD	1.2	1.1	2	0.037	0.413
ARNTL2	ES	4	3	5	0.013	0.103
ARNTL2	ES	3	2	4	0.465	0.001
ARNTL2	ES	03:04:00	2	5	0.219	0.003
ARNTL2	ES	4	2	5	0.005	0.049
KLHL42	ES	3	2	4	0.233	0.049
PTHLH	AP	4.1	null	null	0.464	0.012
PTHLH	AD	3.3	3.2	4.2	0.21	0.039
CCDC91	ES	10	9	11	0.037	0.105
CAPRIN2	ES	13	12	14	0.015	0.852
DDX11	ES	25:26:27:28.1:28.2:29.1:29.2	24	29.3	0.001	0.381
DDX11	AA	23.1	22.2	23.2	0.016	0.418
DDX11	AA	12.1	11.1	12.2	0.022	0.345
DDX11	ES	11.1	10	12.2	0.049	0.441
DDX11	AD	1.2	1.1	3.1	0.007	0.378
FAM60A	ES	3	1	4	0.019	0.697
FGD4	AP	2	null	null	0.101	0.003
SLC2A13	AT	10	null	null	0.786	0.043
SLC2A13	AT	4.2	null	null	0.786	0.043
YAF2	ES	5.2:6:7	2	9.1	0.989	0.026
YAF2	ES	5.1:5.2	2	9.1	0.037	0.561
PPHLN1	AT	16	null	null	0.002	0.187
PUS7L	ES	2	1.1	3	0.915	0.023
TWF1	ES	3	2	4	0.049	0.961
TWF1	RI	1.2	1.1	1.3	0.025	0.338
TWF1	AD	1.2:1.3	1.1	2	0.256	0.03
ANO6	AT	6	null	null	0.006	0.808
ANO6	AT	25	null	null	0.01	0.977
ARID2	AT	20.2	null	null	0.027	0.247
ARID2	AT	22	null	null	0.027	0.247
SLC38A1	AP	1.1	null	null	0.785	0.048
SLC38A1	AP	2	null	null	0.785	0.048
SLC38A1	ES	4	1.2	5	0.004	0.985
SLC38A2	AP	1	null	null	0.161	0.046
SLC38A2	AP	8.1	null	null	0.161	0.046
SLC48A1	AD	5.2	5.1	6	0.82	0.015
HDAC7	AP	2	null	null	0.049	0.513
TMEM106C	ES	3:4.1:4.2:5.1:5.2:6:7	2.2	8	0.046	0.984
TMEM106C	ES	3:4.1:4.2:5.1:6:7	2.2	8	0.041	0.987
SENP1	AP	2.1	null	null	0.028	0.025
SENP1	AP	1	null	null	0.028	0.025
PFKM	ES	8	7.3	9	0.017	0.666
ASB8	ES	3.1:3.2	2.2	4.1	0.026	0.838
CACNB3	AP	3	null	null	0.036	0.226
DDX23	RI	9.2	9.1	9.3	0.009	0.424
FKBP11	AA	7.1	6.1	7.2	0.039	0.592
TROAP	AT	10.2	null	null	0.003	0.606
TROAP	RI	2.5:2.6:2.7	2.4	2.8	0.017	0.079
SPATS2	AT	6	null	null	0.033	0.873
SPATS2	AT	19	null	null	0.033	0.873
SPATS2	ES	2	1	5	0.446	0.033
PRPF40B	AA	20.1	19	20.2	0.014	0.255
FMNL3	ES	26	25	27	0.023	0.763
TMBIM6	AP	1	null	null	0.045	0.918
RACGAP1	ES	06:07:08.100000	5.4	9	0.005	0.309
COX14	ES	3	1.1	4	0.033	0.094
CERS5	ES	17.1:17.2	16	18	0.039	0.582
CERS5	ES	15	14	16	0.032	0.298
CERS5	ES	2	1	8	0.046	0.141
LIMA1	AP	4.1	null	null	0.009	0.126
LIMA1	AP	1	null	null	0.044	0.05
LARP4	AA	3.1	1	3.2	0.032	0.158
LETMD1	AD	3.3	3.2	4	0	0.413
LETMD1	ES	3.2	2	4	0.004	0.265
LETMD1	ES	3.2:4	2	5	0.028	0.194
LETMD1	ES	3.2:3.3:4:5:6	2	7	0.012	0.974
LETMD1	ES	3.2:4:5:6	2	7	0.013	0.271
LETMD1	ES	2	1.2	7	0.749	0.042
TFCP2	AA	15.1	14	15.2	0.023	0.127
DAZAP2	AT	6	null	null	0.31	0.036
DAZAP2	AA	4.1:4.2:4.3	3	4.4	NA	0.015
SMAGP	RI	3.2	3.1	3.3	0.009	0.36
SLC4A8	AT	29	null	null	0.031	0.462
ACVR1B	AT	10.2	null	null	0.536	0.001
ACVR1B	AT	11	null	null	0.197	0.015
NR4A1	AT	11	null	null	0.022	0.748
NR4A1	AT	6.2	null	null	0.022	0.748
KRT4	AD	1.4:1.5	1.3	2	0.72	0.008
KRT8	AD	1.2	1.1	3.2	0.229	0.033
KRT18	RI	7.2	7.1	7.3	0.047	0.832
CSAD	ES	08:09:00	7.2	10.1	0.433	0.003
PRR13	AT	5	null	null	0.038	0.862
PRR13	AT	4.6	null	null	0.038	0.855
PRR13	AA	4.1:4.2:4.3	3	4.4	0.032	0.315
PCBP2	AP	1	null	null	0.423	0.027
PCBP2	AP	4	null	null	0.423	0.027
PCBP2	AT	14.2	null	null	0.003	0.933
PCBP2	AT	18	null	null	0.003	0.933
PCBP2	ES	13	12	14.1	0.03	0.29
PCBP2	ES	12	11.2	14.1	0.042	0.815
TARBP2	AA	7.1	6	7.2	0.001	0.111
TARBP2	AA	3.1:3.2	1.2	3.3	0.991	0.023
ATF7	AD	5.2	5.1	6.1	0.048	0.893
ATP5G2	AA	4.1	3	4.2	0.742	0.046
ATP5G2	AD	1.3	1.2	3	0.378	0.038
SMUG1	RI	4.2	4.1	4.3	0.03	0.889
BLOC1S1	AP	1	null	null	0.03	0.546
BLOC1S1	AP	2	null	null	0.03	0.546
CD63	AP	5	null	null	0.048	0.532
CD63	AP	1	null	null	0.025	0.093
CD63	AP	2	null	null	0.037	0.13
SARNP	AT	12	null	null	0.01	0.824
SARNP	AT	11.2	null	null	0.012	0.897
WIBG	ES	4	2	6	0.099	0.037
DGKA	AP	2	null	null	0.492	0.013
DGKA	ES	9	7	10	0.034	0.113
CDK2	RI	1.2	1.1	1.3	0.016	0.309
ERBB3	AT	5.2	null	null	0.167	0.018
ERBB3	AT	29	null	null	0.167	0.018
ERBB3	RI	24.3	24.2	24.4	0.018	0.093
ESYT1	AA	14.1	13	14.2	0.047	0.862
MYL6B	AA	2.1	1	2.2	0.019	0.328
MYL6	ES	4.3	4.1	5	0.013	0.269
MYL6	RI	4.2	4.1	4.3	0.029	0.494
MYL6	ES	2.2:3.1	2.1	3.2	0.044	0.854
MYL6	RI	1.2	1.1	1.3	0.023	0.149
MYL6	RI	1.2:1.3	1.1	1.4	0.015	0.092
NABP2	RI	1.3	1.2	1.4	0.104	0.041
NABP2	RI	1.2:1.3	1.1	1.4	0.217	0.045
COQ10A	AP	1	null	null	0.002	0.767
COQ10A	AP	2	null	null	0.001	0.669
CS	ES	2	1	4.1	0.029	0.004
RBMS2	ME	6|7	5	8	0.619	0.028
TMEM194A	ES	6	5	7	0.756	0.039
STAT6	AP	2.1	null	null	0.054	0.031
STAC3	ES	02:03:04	1	5	0.119	0.014
MARS	RI	20.2	20.1	20.3	0.025	0.697
MARS	AA	5.1	4	5.2	0.04	0.216
B4GALNT1	ES	8	7.1	9.1	0.239	0.036
OS9	AT	15	null	null	0.03	0.919
OS9	AT	5.4	null	null	0.031	0.921
OS9	ES	6	5.3	7.1	0.048	0.167
OS9	AD	5.2:5.3	5.1	6	0.016	0.509
OS9	ES	5.1:6:7.1:7.3:7.4:8:9.1	4	9.2	0.025	0.382
OS9	ES	3	2.2	4	0.025	0.389
TSPAN31	ES	2.1:2.2:3	1	5.1	0.788	0.004
CDK4	ME	5.1:5.2|6	4	7	0.009	0.756
METTL21B	AP	3	null	null	0.831	0.023
METTL21B	AP	1	null	null	0.993	0.043
TSFM	AT	9	null	null	0.034	0.187
TSFM	AT	12	null	null	0.02	0.601
LRIG3	AP	1	null	null	0.174	0.024
LRIG3	AP	2	null	null	0.174	0.024
MON2	AP	37.1	null	null	0.418	0.001
MON2	AP	1	null	null	0.418	0.001
HMGA2	AT	10	null	null	0.044	0.847
TMBIM4	AT	9.3	null	null	0.006	0.17
TMBIM4	AT	11	null	null	0.006	0.17
TMBIM4	ES	3	1	4.1	0.176	0.014
TMBIM4	ES	2.2	1	4.1	0.007	0.168
GRIP1	ES	10	9	11	0.043	0.398
MDM1	AT	14	null	null	0.042	0.783
MDM1	AT	3.5	null	null	0.042	0.783
MDM1	RI	3.3	3.2	3.4	0.034	0.629
MDM1	AA	3.1	2	3.2	0.001	0.495
RAP1B	AT	9	null	null	0.035	0.231
RAP1B	AT	8.2	null	null	0.035	0.256
RAP1B	ES	04:05:00	3.2	6	0.005	0.027
RAP1B	ES	00:02:03.100000	1.1	3.2	0.006	0.302
RAP1B	ES	2:3.1:3.2:4:5	1.1	6	0.118	0.011
CPSF6	ES	3	2.2	4	0.049	0.935
YEATS4	ES	03:04:00	2	5	0.038	0.802
FRS2	ES	4	3	5	0.45	0.021
CCT2	AP	1	null	null	0.2	0.048
CCT2	AP	2	null	null	0.2	0.048
RAB3IP	AD	9.2	9.1	10	0.027	0.946
RAB3IP	AD	5.2	5.1	6	0.166	0.037
CNOT2	ES	3.1:3.2	2	6	0.028	0.07
ZFC3H1	RI	32.2	32.1	32.3	0.008	0.521
CAPS2	AT	22	null	null	0.736	0.012
CAPS2	AT	21	null	null	0.736	0.012
NAP1L1	RI	14.2	14.1	14.3	0.006	0.425
NAP1L1	ES	3	2	4	0.123	0
NAP1L1	ES	2	1	5	0.003	0.427
OSBPL8	ES	6	5	7.1	0.124	0.041
OSBPL8	ES	00:06:07.100000	5	7.2	0.006	0.026
ZDHHC17	ES	2	1	3	0.007	0.037
PPP1R12A	AP	1	null	null	0.128	0.017
PPP1R12A	AP	2.1	null	null	0.157	0.019
PPP1R12A	ES	24	23	25	0.021	0.758
SLC6A15	AT	12.2	null	null	0.001	0.003
SLC6A15	AT	5.2	null	null	0.001	0.003
DUSP6	AP	1	null	null	0.015	0.018
DUSP6	AP	2.1	null	null	0.015	0.018
POC1B	ES	06:07:08	4	9	NA	0.005
ATP2B1	ES	19	18	20	0.044	0.769
DCN	ES	07:08:00	3	9	0.891	0.017
UBE2N	RI	4.2:4.3	4.1	4.4	0.013	0.191
MRPL42	AA	2.1	1	2.2	0.008	0.799
SOCS2	RI	4.4	4.3	4.5	0.021	0.005
PLXNC1	AP	1	null	null	0.002	0.167
PLXNC1	AP	21	null	null	0.009	0.165
NDUFA12	ES	3	2.2	5.1	0.001	0.834
VEZT	ES	2	1	4	0.003	0.579
SNRPF	AT	5.2	null	null	0.036	0.199
NEDD1	AP	2.1	null	null	0.049	0.5
SLC25A3	AT	8	null	null	0.041	0.566
SLC25A3	AT	1.6	null	null	0.017	0.568
ACTR6	AD	3.2	3.1	4	0.01	0.122
ARL1	ES	4	3	5	0.007	0.126
ARL1	ES	3	1	5	0.135	0.045
CCDC53	ME	4|5	2	6	0.027	0.182
PARPBP	AT	14	null	null	0.046	0.197
IGF1	AT	5.2	null	null	0.001	0.36
IGF1	AT	6	null	null	0.001	0.36
C12orf73	ES	5	2.4	6	0.012	0.576
NFYB	AP	2	null	null	0.084	0.037
NFYB	AP	1	null	null	0.084	0.037
RIC8B	ES	13:14:15:16	11	17	0.001	0.608
MTERFD3	RI	1.2:1.3	1.1	1.4	0.04	0.29
MTERFD3	RI	1.2	1.1	1.3	0.032	0.773
BTBD11	AT	19	null	null	0.032	0.164
BTBD11	AT	17.2	null	null	0.031	0.164
FICD	AT	3.2	null	null	0.023	0.208
ISCU	RI	5.2	5.1	5.3	0.019	0.527
ISCU	AD	5.2:5.3:5.4:5.5:5.6	5.1	6	NA	0.005
SSH1	AT	16	null	null	0.596	0.036
SSH1	AT	15.2	null	null	0.596	0.036
USP30	ES	06:07:00	5	8	0.009	0.194
ALKBH2	AA	2.1	1	2.2	0.014	0.843
KCTD10	AA	4.3	3	4.4	0.025	0.128
UBE3B	ES	19	18	20	0.061	0.015
MMAB	ES	5	4	6	0.013	0.685
MMAB	ES	3	2	4	0.03	0.869
MVK	AT	12	null	null	0.047	0.724
MVK	AT	8.2	null	null	0.047	0.724
GIT2	AA	11.1	8	11.2	0.006	0.699
C12orf76	AT	9.2	null	null	0.009	0.765
FAM216A	AT	7	null	null	0.001	0.02
FAM216A	AT	5.2	null	null	0.001	0.02
VPS29	ES	2	1	3.1	0.002	0.065
TCTN1	AT	19	null	null	0.031	0.765
TCTN1	AT	7.3	null	null	0.031	0.765
HVCN1	AT	10	null	null	0.007	0.523
HVCN1	AT	11	null	null	0.007	0.523
PPP1CC	RI	5.2	5.1	5.3	0.014	0.444
ATXN2	ES	1 day, 0:25:00	23	26	0.001	0.137
ATXN2	ES	25	23	26	0.011	0.091
ATXN2	ES	21	20	22	0.049	0.517
ATXN2	AD	18.2	18.1	19	0.505	0.009
ATXN2	ES	18.1:18.2	17	19	0.382	0.043
MAPKAPK5	ES	4:5:6:7:8	1	9	0.042	0.971
OAS1	AT	2.2	null	null	0.044	0.587
OAS2	AT	10.3	null	null	0.505	0.026
OAS2	AT	2.2	null	null	0.505	0.026
C12orf52	AA	2.1	1	2.2	0.028	0.074
SDSL	ES	2	1	3	0.002	0.076
CCDC64	ES	7	6	8	0.33	0.027
RPLP0	AA	5.1:5.2	4.2	5.3	0.003	0.068
RPLP0	ES	5.1:5.2:5.3	4.2	6.2	0.9	0.045
RPLP0	ES	5.3	4.2	6.2	0.001	0.689
RPLP0	AA	5.1	4.2	5.2	0.009	0.321
RPLP0	AD	4.2	4.1	5.1	0.03	0.954
RPLP0	AD	1.5	1.4	2	0.707	0.004
SRSF9	ES	3	2	4	0.018	0.542
DYNLL1	AP	4.1	null	null	0.563	0.047
DYNLL1	AP	1	null	null	0.564	0.047
DYNLL1	AT	5.2	null	null	0.011	0.86
DYNLL1	AT	4.5	null	null	0.011	0.86
RNF10	AA	10.1	9	10.2	0.04	0.228
POP5	ES	3	2	4	0.043	0.08
MLEC	ES	03:04:00	2	5	0.019	0.542
ACADS	ME	5|6	4	7	0.168	0.029
C12orf43	AA	7.1	6.2	7.2	0.114	0.007
C12orf43	ES	2	1	3.1	0.042	0.387
OASL	ES	4	3	5	0.022	0.273
P2RX4	ES	2	1	3	0.13	0.037
CAMKK2	ES	15	14	16	0.273	0.042
ANAPC5	RI	8.2	8.1	8.3	0.003	0.669
RNF34	AT	7.2	null	null	0.2	0.001
RNF34	AT	8	null	null	0.2	0.001
KDM2B	AP	8	null	null	0.005	0.896
KDM2B	AP	2	null	null	0.593	0.002
KDM2B	AP	1	null	null	0.074	0.001
KDM2B	RI	26.3	26.2	26.4	0.172	0
KDM2B	RI	26.2:26.3	26.1	26.4	0.014	0.222
RHOF	AT	4.2	null	null	0.009	0.282
RHOF	AT	5	null	null	0.009	0.282
DIABLO	RI	2.2	2.1	2.3	0.017	0.369
CLIP1	AD	24.3	24.2	25	0.034	0.765
ABCB9	ES	9	8	10	0.647	0.031
OGFOD2	ES	6.3:8.1	6.2	8.2	0.003	0.325
OGFOD2	ES	7	6.2	8.2	0.019	0.183
OGFOD2	ES	6.3:8.1:8.2	6.2	8.3	0.026	0.403
OGFOD2	AA	5.1	3	5.2	0.031	0.155
OGFOD2	ES	4	3	5.2	0.03	0.521
ARL6IP4	RI	5.2	5.1	5.3	0.039	0.513
RILPL1	AP	1	null	null	0.026	0.694
RILPL1	AP	8	null	null	0.038	0.91
EIF2B1	RI	5.2	5.1	5.3	0.028	0.714
CCDC92	AP	2.1	null	null	0.019	0.484
CCDC92	AP	1	null	null	0.019	0.484
NCOR2	AA	23.1	22	23.2	0.076	0.018
SCARB1	AP	1	null	null	0.043	0.52
SCARB1	AT	13.4	null	null	0.049	0.797
SCARB1	AT	15	null	null	0.049	0.797
SCARB1	AD	13.2	13.1	14	0.113	0.04
AACS	ES	18	17	19	0.006	0.205
AACS	RI	13.3	13.2	13.4	0	0.991
SLC15A4	AP	5.1	null	null	0.015	0.253
SLC15A4	AP	1	null	null	0.04	0.247
SLC15A4	RI	3.3	3.2	3.4	0.032	0.28
RAN	RI	1.2	1.1	1.3	0.036	0.726
EP400	ES	24	23	25	0.418	0.029
EP400NL	AP	2.1	null	null	0.038	0.252
EP400NL	AT	6.2	null	null	0.025	0.23
EP400NL	AT	13	null	null	0.02	0.201
EP400NL	RI	5.3:5.4:5.5	5.2	5.6	0.027	0.525
NOC4L	AP	10.1	null	null	0.026	0.814
NOC4L	AP	1	null	null	0.026	0.814
PGAM5	AP	1	null	null	0.044	0.503
GOLGA3	AD	1.2	1.1	2.2	0.149	0.017
ZNF605	ES	2	1	3	0.005	0.023
ZNF268	AD	6.2	6.1	7	0.011	0.802
ZMYM2	RI	4.2	4.1	4.3	0.009	0.101
SKA3	ES	1.2:2:3:4:5:6:7	1.1	8	0.023	0.486
ZDHHC20	ES	14	13.2	15	0.014	0.211
TNFRSF19	AP	1	null	null	0.044	0.02
TNFRSF19	AP	2	null	null	0.044	0.02
RNF6	RI	7.2	7.1	7.3	0.554	0.009
RPL21	AD	1.4	1.3	2	0.028	0.316
RPL21	AD	1.3:1.4	1.2	2	0.032	0.062
HMGB1	RI	7.2	7.1	7.3	0.035	0.2
N4BP2L2	RI	1.2	1.1	1.3	0.127	0.018
EXOSC8	AA	9.1	8	9.2	0.131	0.03
POSTN	ES	18	16	19	0.042	0.338
NHLRC3	ES	4	3	5	0	0.02
AKAP11	ES	10	9	11	0.006	0.251
EPSTI1	ES	2	1	3	0.046	0.587
CCDC122	AT	8	null	null	0.001	0.31
CCDC122	AT	7	null	null	0.001	0.31
LACC1	AP	1	null	null	0.017	0.182
LACC1	AP	2	null	null	0.017	0.182
RCBTB2	ES	10	9	11	0.294	0.048
RCBTB2	ES	4	3	5	0.011	0.068
EBPL	AT	6	null	null	0.007	0.712
EBPL	AT	3	null	null	0.007	0.712
EBPL	ES	2:4.1:4.2:5	1	6	0.001	0.591
EBPL	ES	4.1:4.2:5	1	6	0.015	0.201
EBPL	ES	2:4.1:4.2	1	6	0.024	0.473
EBPL	ES	2	1	6	0.005	0.553
EBPL	ES	2	1	4.1	0.034	0.699
SPRYD7	ES	2	1	3	0.903	0.029
TRIM13	ES	2	1.4	3	0.019	0.975
TRIM13	RI	1.3	1.2	1.4	0.004	0.066
INTS6	ES	8	5	9	0.001	0.001
DHRS12	AT	10.3	null	null	0.117	0.046
DHRS12	AT	9	null	null	0.117	0.047
DHRS12	RI	10.2	10.1	10.3	0	0.023
ALG11	ES	02:03:00	1	4	0.413	0.046
CKAP2	AA	4.1	3	4.2	0.026	0.184
DIAPH3	AT	28	null	null	0.035	0.516
DIAPH3	AT	27.2	null	null	0.035	0.516
TDRD3	ES	4.1:4.2	3	5	0.027	0.001
UGGT2	AT	11	null	null	0.098	0
TEX30	AP	1	null	null	0.01	0.985
TEX30	AP	3.1	null	null	0.001	0.573
TEX30	RI	3.3	3.2	3.4	0.011	0.261
CARS2	ES	4	3	5	0.029	0.837
ANKRD10	AT	6.2	null	null	0.119	0.002
ANKRD10	AT	8	null	null	0.119	0.002
ANKRD10	ES	5	3	6.1	0.951	0.006
ANKRD10	ES	4	3	6.1	0.479	0.037
ARHGEF7	ES	7	6	8	0.708	0.018
ARHGEF7	ES	06:07:00	2.3	8	0.919	0.014
PCID2	ES	4.2:5.1	4.1	5.2	0.842	0.047
PCID2	AD	1.2	1.1	2	0	0.189
GRTP1	AT	8	null	null	0.196	0.02
GRTP1	AT	7.2	null	null	0.196	0.02
TFDP1	ES	13.2:13.3	12	14	0.004	0.274
TFDP1	ES	13.1:13.2	12	14	0.031	0.437
TFDP1	ES	13.2	12	14	0.014	0.421
TFDP1	AA	13.1	12	13.2	0.034	0.266
GAS6	AP	4	null	null	0.007	0.39
GAS6	AP	10.1	null	null	0.164	0.039
CCNB1IP1	ES	6	5	8	0.042	0.712
PARP2	RI	15.2	15.1	15.3	0.047	0.605
PARP2	AD	2.2	2.1	3	0.045	0.347
TEP1	ES	31	30	32	0.014	0.086
OSGEP	AP	1	null	null	0.001	0.449
OSGEP	AP	4.1	null	null	0.001	0.449
OSGEP	RI	4.3	4.2	4.4	0.003	0.488
APEX1	AD	2.3	2.2	3	0.025	0.318
TMEM55B	RI	2.2	2.1	2.3	0.032	0.787
RNASE4	ES	3	1.2	4	0.911	0.045
RNASE1	AP	1	null	null	0.013	0.612
RNASE1	ES	2.3	1	3.1	0.132	0.037
METTL17	RI	10.2:10.3	10.1	10.4	0.015	0.815
METTL17	RI	10.2	10.1	10.3	0.003	0.514
METTL17	RI	6.2	6.1	6.3	0.038	0.628
NDRG2	RI	4.3:4.4	4.2	4.5	0.029	0.461
ARHGEF40	ES	21	20	22	0.035	0.036
ZNF219	AP	2	null	null	0.257	0.018
HNRNPC	ES	8.1:8.2	7.2	8.4	0.013	0.578
HNRNPC	ES	8.2	7.2	8.4	0.014	0.648
HNRNPC	ES	3.3:4.1	3.2	5	0.025	0.281
HNRNPC	ES	2.2	1	2.4	0.013	0.442
SUPT16H	AT	2	null	null	0.075	0.006
SUPT16H	AT	28	null	null	0.075	0.006
CHD8	AD	3.2	3.1	4	0.293	0.031
METTL3	RI	8.4	8.3	8.5	0.007	0.575
METTL3	RI	8.2	8.1	8.3	0.002	0.407
METTL3	AA	4.1	3.3	4.2	0.01	0.183
SALL2	RI	3.4	3.3	3.5	0.375	0.015
OXA1L	AD	1.2	1.1	2	0.049	0.687
MRPL52	AD	4.2	4.1	5	0.015	0.05
MRPL52	ES	4.1:4.2	2	5	0.045	0.214
RBM23	ES	4	3	5	0.023	0.67
RBM23	ES	02:03:00	1	4	0.045	0.97
HAUS4	AD	1.2	1.1	2	0.286	0.005
PSMB5	AD	1.2:1.3	1.1	2	0.013	0.661
PABPN1	RI	5.2	5.1	5.3	0.016	0.924
NGDN	RI	10.2	10.1	10.3	0.013	0.744
AP1G2	RI	1.3	1.2	1.4	0.174	0.003
AP1G2	RI	1.2:1.3	1.1	1.4	0.036	0.669
DHRS4	ES	4	3	5	0.001	0.198
DHRS4	ES	04:05:06	3	7.1	0.284	0.049
DHRS4L2	AP	2	null	null	0.028	0.373
DHRS4L2	AP	1	null	null	0.028	0.373
PCK2	ES	2.3:3	2.1	4	0.002	0.247
PSME1	RI	10.3	10.2	10.4	0.028	0.889
PSME2	AA	3.1:3.2	2	3.3	0.047	0.949
RNF31	AD	4.2	4.1	5	0.028	0.061
IRF9	ES	8	7	9	0.081	0.015
TM9SF1	AT	9.4	null	null	0.042	0.091
TM9SF1	AT	10	null	null	0.042	0.091
TM9SF1	AA	6.3	6.1	6.4	0.941	0.013
CHMP4A	AD	3.2	3.1	4	0.032	0.348
GMPR2	AP	1.1	null	null	0.015	0.465
GMPR2	AP	2.1	null	null	0.015	0.465
GMPR2	RI	10.2	10.1	10.3	0.031	0.126
NFATC4	AP	3	null	null	0.042	NA
NFATC4	AP	9.1	null	null	0.041	0.653
NFATC4	RI	12.2:12.3	12.1	12.4	0.02	0.167
NFATC4	AD	12.2	12.1	12.4	0.002	0.016
SDR39U1	ES	4.1	3.2	5	0.006	0.381
GZMB	ES	4	3.2	5.1	0.36	0.024
GZMB	AA	3.1	1	3.2	0.698	0.036
C14orf23	AT	6	null	null	0.622	0.03
C14orf23	AT	5	null	null	0.963	0.042
STRN3	ES	08:09:00	7	10	0.016	0.345
AP4S1	AT	8	null	null	0.002	0.098
AP4S1	AT	9	null	null	0.002	0.098
HEATR5A	AT	3.2	null	null	0.194	0.011
HEATR5A	AT	37	null	null	0.262	0.011
DTD2	RI	3.2	3.1	3.3	0.041	0.245
CFL2	AD	4.2:4.3	4.1	5	0.639	0.03
PPP2R3C	AT	8.2	null	null	0.008	0.401
PSMA6	AD	2.2	2.1	4	0.438	0.048
NFKBIA	AA	5.1	4	5.2	0.024	0.29
SEC23A	AT	23	null	null	0.001	0.05
SEC23A	AT	4.2	null	null	0.001	0.052
GEMIN2	ES	5	4	6	0.006	0.825
FKBP3	ES	3	2	4	0.015	0.731
LRR1	ES	04:05:00	3	7	0.033	0.432
KLHDC2	RI	7.2	7.1	7.3	0.02	0.94
PYGL	ES	2	1	3	0.436	0.021
TRIM9	AT	7.2	null	null	0.871	0.001
TRIM9	AT	13	null	null	0.974	0
FRMD6	AD	6.2	6.1	7	0.008	0.011
GNG2	ES	6.2	4	9	0.04	0.304
PSMC6	AD	1.2	1.1	2	0.045	0.414
CDKN3	AT	11	null	null	0.001	0.102
CDKN3	AT	7	null	null	0.001	0.102
CDKN3	ES	10	9.2	11	0.03	0.002
CNIH1	AT	7	null	null	0.019	0.129
GMFB	RI	5.5	5.4	5.6	0	0.499
GCH1	RI	6.2:6.3:6.4	6.1	6.5	0.494	0.034
KTN1	ES	35	34.2	36	0.029	0.56
AP5M1	ES	2	1	3	0.04	0.39
ACTR10	ES	3	2	4	0.037	0.448
KIAA0586	AP	1	null	null	0.859	0.03
JKAMP	AA	2.1	1.1	2.2	0.352	0.001
PCNXL4	ES	2.1	1	3	0.01	0.274
SLC38A6	AD	1.2:1.3	1.1	2	0.033	0.239
PRKCH	AP	2	null	null	0.68	0.009
PRKCH	AP	1	null	null	0.68	0.009
HIF1A	AP	2	null	null	NA	0.001
HIF1A	AP	1	null	null	0.316	0.001
HIF1A	AA	3.1	1	3.2	0.517	0.012
PPP2R5E	AD	14.2	14.1	15	0.01	0.001
SYNE2	AA	123.1	122	123.2	0.036	0.066
SYNE2	ES	118	117.2	119.2	0.004	0.085
ZBTB25	AP	2	null	null	0.015	0.01
ZBTB25	AP	1	null	null	0.015	0.01
ZBTB25	AT	7.3	null	null	0.008	0.941
ZBTB25	AT	8	null	null	0.008	0.941
FNTB	AP	1	null	null	0.286	0.018
FNTB	AP	4	null	null	0.286	0.018
RAB15	AD	6.2:6.3	6.1	7	0.002	0.478
MAX	AT	4	null	null	0.008	0.461
MAX	AT	5.8	null	null	0.007	0.431
MAX	RI	5.6:5.7	5.5	5.8	0.037	0.787
MAX	RI	5.2:5.3:5.4	5.1	5.5	0.02	0.525
MAX	ES	5.5	5.1	5.8	0.025	0.1
ATP6V1D	AT	13	null	null	0.03	0.578
ATP6V1D	AT	9.2	null	null	0.03	0.578
EIF2S1	AP	2.1	null	null	0.017	0.339
EIF2S1	AP	1	null	null	0.017	0.337
PIGH	ES	3.1:3.2	2.3	5	0.025	0.219
PIGH	AD	2.4	2.3	3.1	0.019	0.189
RDH11	AD	2.2	2.1	3	0.703	0.045
ZFYVE26	AT	35.2	null	null	0.038	0.957
ZFYVE26	AT	41.2	null	null	0.022	0.073
RAD51B	AT	13	null	null	0.016	0.345
RAD51B	AT	12	null	null	0.014	0.754
ACTN1	ES	20	19	21	0.025	0.023
DCAF5	AT	8	null	null	0.306	0.021
DCAF5	AT	11	null	null	0.306	0.021
EXD2	ES	3	1	4	0.028	0.147
SRSF5	AT	10	null	null	0.047	0.854
SRSF5	AT	7.3	null	null	0.047	0.854
RBM25	AT	11.5	null	null	0.049	0.543
RBM25	AT	21	null	null	0.049	0.543
RBM25	RI	11.2	11.1	11.3	0.026	0.886
DNAL1	ES	2.2	1	3	0.055	0.007
ZNF410	AP	4.1	null	null	0.019	0.368
ZNF410	ME	14|15	13	16	0.049	0.101
ZNF410	ES	14	13	16	0.002	0.187
ENTPD5	ES	4	3	5	0.677	0.049
ABCD4	ES	6	5	7	0.033	0.622
FCF1	AD	1.2	1.1	2.1	0.002	0.076
ACYP1	AT	3.2	null	null	0.003	0.139
FOS	AA	2.4:2.5	2.2	2.6	0.045	0.928
FOS	AD	2.3:2.4	2.2	2.6	0.046	0.77
JDP2	AP	1	null	null	0.006	0.623
ANGEL1	AP	1	null	null	0.035	0.556
ANGEL1	AP	7.1	null	null	0.035	0.556
KIAA1737	AA	4.1	3	4.2	0.046	0.81
POMT2	ES	2	1	3	0.006	0.026
ADCK1	ES	4	3	5	0.024	0.92
GTF2A1	AP	1	null	null	0.154	0.011
GTF2A1	AP	2	null	null	0.154	0.011
ZC3H14	ES	12:13:14.1:14.2	10	15	0.012	0.615
TTC8	ES	6	2	7	0.01	0.243
TDP1	AP	1	null	null	0.425	0.028
TDP1	ES	11	10.1	12	0.159	0.033
TDP1	ES	9	8	10.1	0.854	0.026
CALM1	ES	3	1.2	4	0.001	0.96
C14orf159	AP	2	null	null	0.005	0.425
C14orf159	AT	22	null	null	0.011	0.558
C14orf159	AT	10.5	null	null	0.011	0.558
C14orf159	ES	5.2	4	7	0.848	0.006
C14orf159	ES	4	1	7	0.543	0.014
TC2N	AP	1	null	null	0.037	0.956
TC2N	AP	2.1	null	null	0.037	0.956
FBLN5	AP	1	null	null	0.005	0.989
FBLN5	AP	2	null	null	0.005	0.989
ATXN3	ES	4.2:5:6	3.2	8.1	0.43	0.043
RIN3	AT	2	null	null	0.137	0.005
RIN3	AT	11	null	null	0.137	0.005
RIN3	ES	5	4	6	0.049	0.15
LGMN	ES	2	1	3	0.021	0.3
BDKRB2	AA	3.2:3.3	2.2	3.4	0.019	0.033
BDKRB2	ES	3.1:3.2	2.2	3.4	0.465	0.041
BCL11B	ES	3	2	4	0.016	0.391
SETD3	ES	00:07:08.100000	6	10	0.819	0.034
CCNK	AT	12	null	null	NA	0.033
CCNK	AT	11	null	null	0.278	0.033
EVL	AP	1	null	null	0.001	0.243
EVL	AP	3	null	null	0.001	0.237
EVL	AT	17	null	null	0.001	0.386
EVL	AT	14.2	null	null	0.001	0.386
SLC25A29	RI	3.6	3.5	3.7	0.014	0.884
WDR25	AT	4	null	null	0.622	0.018
WDR25	AT	9	null	null	0.622	0.018
PPP2R5C	AT	9	null	null	0.028	0.015
PPP2R5C	AT	20.2	null	null	0.263	0.038
PPP2R5C	ES	21	20.1	22	0.042	0.18
HSP90AA1	AT	11.2	null	null	0.003	0.182
HSP90AA1	AT	13	null	null	0.003	0.182
WDR20	AT	8	null	null	0.037	0.003
WDR20	AT	6	null	null	0.006	0.042
MOK	AT	19	null	null	0.009	0.941
MOK	AT	17.4	null	null	0.009	0.941
MOK	RI	15.2:15.3:15.4	15.1	15.5	0.024	0.64
TRAF3	ES	8	7	9	0.024	0.841
EIF5	RI	3.2	3.1	3.3	0.008	0.002
KLC1	AD	13.3	13.2	14.1	0.015	0.901
KLC1	AD	13.3	13.2	18	0.006	0.265
XRCC3	AP	3.1	null	null	0.002	0.217
XRCC3	AP	1.1	null	null	0.002	0.217
XRCC3	ES	2.1:2.2	1.1	3.2	0.021	0.027
C14orf2	RI	7.2	7.1	7.3	0.002	0.854
C14orf79	AP	3.1	null	null	0.009	0.88
C14orf79	AP	1	null	null	0.009	0.88
PACS2	AP	2	null	null	0.011	0.94
PACS2	AP	17.1	null	null	0	0.046
MTA1	ES	4	3	5	0.012	0.469
MKRN3	AT	2	null	null	0.044	0.539
MKRN3	AT	3	null	null	0.009	0.118
MKRN3	RI	1.2:1.3	1.1	1.4	0.022	0.208
SNURF	ES	5	3.1	6	0.996	0.046
GOLGA8M	AT	12.2	null	null	0.046	0.658
GOLGA8M	AT	18	null	null	0.046	0.658
TJP1	AP	1	null	null	0.039	0.216
TJP1	AT	31	null	null	0.06	0.009
TJP1	AT	11	null	null	0.06	0.009
EMC4	AT	6	null	null	0.002	0.343
EMC4	AT	4.3	null	null	0.007	0.308
EMC4	AT	5	null	null	0.004	0.393
SLC12A6	AD	23.2	23.1	24	0.086	0.008
NOP10	AA	2.1	1	2.2	0.146	0.015
GOLGA8A	RI	18.2:18.3:18.4	18.1	18.5	0.001	0.144
MEIS2	AP	3	null	null	0.103	0.006
MEIS2	AA	13.1	12	13.2	0.053	0.033
RASGRP1	ES	17	16	18	0.885	0.004
PAK6	ES	12	11	13.1	0.494	0.018
C15orf57	AT	3.2	null	null	0.001	0.036
GCHFR	AT	4	null	null	0.816	0.026
GCHFR	AT	3.4	null	null	0.816	0.026
DNAJC17	AD	9.2	9.1	10.1	0.003	0.238
SPINT1	AD	5.2	5.1	6	0.011	0.252
NDUFAF1	ES	4	3	5	0.02	0.772
RPAP1	ES	22.2:23.1	22.1	23.2	0.039	0.997
JMJD7	RI	2.2	2.1	2.3	0.011	0.594
GANC	AT	29	null	null	0.028	0.976
GANC	AT	7	null	null	0.021	0.938
CAPN3	AP	6	null	null	0.031	0.577
CAPN3	AP	18	null	null	0.017	0.264
TMEM62	AP	2	null	null	0.66	0.047
TMEM62	AP	1	null	null	0.66	0.047
CCNDBP1	AA	10.1:10.2	9	10.3	0.002	0.939
ADAL	ES	10	9	11.1	0.434	0.01
ZSCAN29	AA	4.1	3.2	4.2	0.655	0.01
TUBGCP4	ES	14	13.2	15	0.018	0.501
TUBGCP4	AA	13.1	12	13.2	0.071	0.007
PPIP5K1	ES	2	1	3.2	0.954	0.041
CASC4	ES	10	9	11	0.186	0.023
B2M	AT	3.3	null	null	0.996	0.038
B2M	AT	2.6	null	null	0.996	0.038
B2M	RI	2.4	2.3	2.5	0.046	0.536
SORD	AT	11	null	null	0.03	0.87
SORD	AT	9	null	null	0.029	0.87
DUOXA1	RI	10.4	10.3	10.5	0.451	0.047
DUOXA1	RI	10.2	10.1	10.3	0.412	0.022
SHF	AP	1	null	null	0.021	0.179
SHF	AP	3	null	null	0.017	0.332
SHF	AT	9.2	null	null	0.01	0.204
SHF	AT	10	null	null	0.01	0.204
GATM	AT	9.2	null	null	0.006	0.357
GATM	AT	10	null	null	0.006	0.357
SPATA5L1	AT	8	null	null	0.027	0.606
SPATA5L1	AT	5.3	null	null	0.027	0.607
DUT	RI	6.6	6.5	6.7	0.01	0.812
DUT	RI	6.2:6.3:6.4	6.1	6.5	0.046	0.67
GALK2	ES	15	14	16	0.035	0.843
GALK2	ES	5	3.2	6	0.017	0.827
GALK2	ES	2.1:2.2	1	6	0.049	0.077
FGF7	AT	4	null	null	0.039	0.47
DTWD1	AT	5	null	null	0.026	0.538
DTWD1	AT	10	null	null	0.026	0.538
GNB5	AT	13	null	null	0.047	0.155
GNB5	AT	5.2	null	null	0.047	0.155
MYO5A	ES	35	34	36	0.003	0.637
ARPP19	AP	5.1	null	null	0.976	0.014
ARPP19	AP	3	null	null	0.779	0.046
FAM214A	AD	12.2	12.1	13	0.017	0.317
RAB27A	AP	1	null	null	0.02	0.815
CCPG1	AP	1	null	null	0.037	0.374
CCPG1	AP	2	null	null	0.037	0.374
NEDD4	AP	1	null	null	0.083	0.044
NEDD4	AP	6	null	null	0.083	0.044
ZNF280D	AT	13.2	null	null	0.103	0.01
TCF12	ES	12	11	13	0.285	0.035
TCF12	ES	4	3	6	0.41	0.02
GCOM1	AT	17.3	null	null	0.294	0.019
GCOM1	AT	14.2	null	null	0.358	0.019
GCOM1	AT	20	null	null	0.392	0.027
LIPC	ES	2	1	3.2	0.022	0.718
RNF111	AP	2	null	null	0.015	0.22
RNF111	AP	1	null	null	0.015	0.22
RNF111	AA	14.1	13	14.2	0.693	0.024
BNIP2	AP	2	null	null	0.631	0.027
BNIP2	AP	1	null	null	0.631	0.027
VPS13C	AT	86	null	null	0.002	0.544
VPS13C	AT	82	null	null	0.002	0.544
TPM1	AT	14	null	null	0.003	0.386
TPM1	AD	12.2	12.1	13.1	0.179	0.027
TPM1	ES	9	8	10	0.008	0.269
RPS27L	AT	6	null	null	0.032	0.977
RPS27L	AT	5.2	null	null	0.032	0.977
DAPK2	AD	4.2	4.1	5	0.612	0.034
FAM96A	AT	5.2	null	null	0.01	0.232
FAM96A	AT	6	null	null	0.01	0.232
SNX1	AT	13.2	null	null	0.079	0.049
SNX1	AT	16.2	null	null	0.079	0.049
KIAA0101	ES	4	3	5	0.01	0.201
ANKDD1A	AT	8.2	null	null	0.02	0.164
ANKDD1A	AT	16	null	null	0.02	0.164
DPP8	ES	18:19:00	17	20	0.002	0.632
DPP8	ES	2.2	1	3	0.63	0.049
VWA9	ES	1.2:1.3:2.1	1.1	2.2	0.032	0.821
VWA9	ES	1.2:2.1	1.1	2.2	0.004	0.9
VWA9	AA	2.1	1.1	2.2	0.015	0.986
SNAPC5	ES	1.2:2.1	1.1	3.1	0.026	0.047
SNAPC5	AD	1.2	1.1	2.1	0.418	0.043
KIF23	ES	9	8.2	10	0.002	0.073
TLE3	AD	15.3	15.2	16	0.137	0.011
PKM	AP	3	null	null	0.04	0.307
PKM	AD	2.2	2.1	5.1	0.029	0.708
PARP6	ES	20	19	21	0.01	0.444
PARP6	ES	18.1:18.2	17	19	0.011	0.477
PARP6	ES	18.2	17	19	0.034	0.263
HEXA	AT	15	null	null	0.031	0.259
HEXA	AT	14.2	null	null	0.004	0.107
ADPGK	AD	1.2:1.3	1.1	2	0.042	0.185
CD276	AT	10.2	null	null	0.003	0.677
CD276	AT	11	null	null	0.003	0.677
PML	RI	6.3	6.2	6.4	0.04	0.63
PML	RI	6.2:6.3	6.1	6.4	0.043	0.426
PML	ES	00:05:06.100000	4	6.4	0.512	0.033
ISLR	AP	2	null	null	0.028	0.012
ISLR	AP	1	null	null	0.028	0.012
ULK3	RI	6.2	6.1	6.3	0	0.689
SCAMP2	AA	7.1	6	7.2	0.015	0.266
MPI	AT	6.2	null	null	0.959	0.026
MPI	ES	7	6.1	8	0.048	0.973
FAM219B	ES	3.1:3.2:4	2	5.1	0.288	0.031
FAM219B	RI	1.2	1.1	1.3	0.029	0.131
COX5A	ES	5.1	4	6	0.009	0.214
PPCDC	AP	1	null	null	0.044	0.125
PPCDC	AP	3.1	null	null	0.044	0.125
C15orf39	AP	2	null	null	0.139	0.009
C15orf39	AP	1	null	null	0.139	0.009
COMMD4	AA	5.1	4	5.2	0.046	0.274
MAN2C1	AA	19.1	18.2	19.2	0.001	0.611
MAN2C1	ES	7.1:7.2	6	8	0.021	0.481
MAN2C1	ES	5	4	6	0.841	0.003
SNUPN	AD	1.2	1.1	4	0.303	0.045
ETFA	ES	04:05:00	1	6	0.046	0.679
ETFA	ES	3	1	4	0.044	0.429
PSTPIP1	AT	18	null	null	0.001	0.221
PSTPIP1	AT	13.2	null	null	0.001	0.221
PSTPIP1	ES	3	2.2	5	0.046	0.915
IDH3A	AA	8.1	7	8.2	0.01	0.388
DNAJA4	AA	8.1	7.2	8.2	0.732	0.039
WDR61	AA	2.1	1	2.2	0.247	0.019
IREB2	ES	6	5	7	0.042	0.952
CTSH	AA	8.1	7.2	8.2	0.007	0.428
CTSH	ES	3	2	4	0.044	0.001
ZFAND6	AT	10	null	null	0.004	0.265
ZFAND6	AT	9.2	null	null	0.004	0.265
FAH	AP	2.1	null	null	0.041	0.83
FAH	AP	1.1	null	null	0.041	0.83
MESDC2	AT	3.2	null	null	0.046	0.23
MESDC2	AT	6	null	null	0.046	0.23
RPS17	RI	4.2	4.1	4.3	0.045	0.998
HDGFRP3	ES	02:03:00	1	4	0.039	0.36
GOLGA6L4	RI	6.2	6.1	6.3	0.016	0.042
ZSCAN2	AT	3	null	null	0.002	0.511
NMB	AA	3.1	2	3.2	0.951	0.034
PDE8A	ES	10	9	11	0.005	0.293
MRPS11	ES	3	2	4.1	0.615	0.023
AP3S2	ES	04:05:00	3	6	0.059	0.014
ZNF774	AT	5.3	null	null	0.007	0.002
ZNF774	AT	6	null	null	0.007	0.002
FES	ES	2.3	2.1	3	0.029	0.697
HDDC3	RI	3.2:3.3	3.1	3.4	0.027	0.446
VPS33B	ES	3	2	4	0.474	0.039
MCTP2	AA	12.1	11.2	12.2	0.044	0.837
TTC23	ES	3	2.3	4	0.027	0.385
LRRC28	AA	7.1	6	7.2	0.015	0.878
MEF2A	ES	5	4.2	6	0.003	0.233
VIMP	AT	8	null	null	0.035	0.852
VIMP	AT	7.2	null	null	0.035	0.852
TM2D3	AP	1.1	null	null	0.032	0.418
TM2D3	AP	2.1	null	null	0.032	0.418
WASH4P	AA	3.1	1	3.2	0.033	0.219
SNRNP25	ES	4	3	5	0.317	0.039
LUC7L	AD	1.4	1.3	2.2	0.046	0.823
DECR2	ES	5.1:5.2:5.3	4.2	6	0.049	0.162
C16orf13	ES	2	1	5	0.044	0.356
FAM195A	ES	3	2	4	0.003	0.074
RHOT2	RI	9.4:9.5	9.3	9.6	0.11	0.009
RHOT2	AA	9.5	9.3	9.6	0.729	0.024
RHOT2	RI	9.4	9.3	9.5	0.009	0.708
RHOT2	AA	7.1	6	7.2	0.005	0.89
WDR24	ES	1.6:2:3	1.5	4	0.007	0.008
FAM173A	AA	4.1:4.2	3	4.3	0.014	0.778
NARFL	AD	1.2:1.3	1.1	1.5	0.047	0.993
RPUSD1	AP	1	null	null	0.004	0.868
RPUSD1	AP	2.1	null	null	0.004	0.868
UBE2I	AP	4.1	null	null	0.005	0.208
UBE2I	AT	9.2	null	null	0.005	0.373
UBE2I	AT	10	null	null	0.005	0.373
GNPTG	AT	13	null	null	0.012	0.197
GNPTG	AT	5	null	null	0.012	0.196
CLCN7	ES	2	1	3	0.706	0.034
HN1L	ES	3.1	1.2	4	0.023	0.047
NME3	RI	1.2	1.1	1.3	0.046	0.479
NUBP2	AA	6.3	6.1	6.4	0.004	0.156
MLST8	AT	10.2	null	null	0.042	0.918
MLST8	AT	11.3	null	null	0.043	0.918
E4F1	ES	8.2:9:10:11.1	8.1	11.2	0.007	0.085
RNPS1	AP	1.1	null	null	0.031	0.663
RNPS1	AP	2.1	null	null	0.031	0.663
C16orf59	RI	8.2	8.1	8.3	0.044	0.219
AMDHD2	RI	10.2	10.1	10.3	0.379	0.045
AMDHD2	RI	8.2	8.1	8.3	0.014	0.242
KCTD5	ES	3	2	4	0.047	0.715
TCEB2	AP	1	null	null	0.52	0.035
TCEB2	AP	2.1	null	null	0.52	0.035
KREMEN2	RI	7.4	7.3	7.5	0.015	0.158
TNFRSF12A	ES	3.1:3.2	2.1	4	0.015	0.344
TNFRSF12A	AD	2.2	2.1	4	0.011	0.552
HCFC1R1	AD	1.3:1.4:1.5	1.2	2	0.025	0.001
HCFC1R1	ES	1.5	1.2	2	0.04	0.002
THOC6	RI	1.2	1.1	1.3	0.001	0.255
IL32	RI	5.2	5.1	5.3	0.001	0.86
IL32	ES	3	2.4	4	0.801	0.025
IL32	RI	2.2:2.3	2.1	2.4	0.024	0.721
IL32	AA	2.1:2.2	1.9	2.3	0.005	0.938
IL32	RI	1.7:1.8	1.6	1.9	0.006	0.556
IL32	RI	1.6:1.7	1.5	1.8	0.01	0.959
IL32	RI	1.6:1.7:1.8	1.5	1.9	0.012	0.822
IL32	ES	1.5:1.8	1.4	1.9	0.049	0.29
IL32	AA	1.3:1.4:1.5:1.6:1.7	1.1	1.8	0.502	0.044
IL32	ES	1.3:1.4:1.5	1.1	1.8	0.078	0.043
IL32	RI	1.2:1.3:1.4:1.5:1.6:1.7:1.8	1.1	1.9	0.014	0.32
IL32	AA	1.3:1.4:1.5:1.6:1.7:1.8	1.1	1.9	0.045	0.262
ZNF263	ES	6	2	7	0.233	0.014
ZSCAN32	ES	2.2:3:4:5.2	1.2	6.1	0.013	0.212
ZSCAN32	ES	2.2	1.2	6.1	0.031	0.128
CLUAP1	RI	12.2:12.3:12.4	12.1	12.5	0.001	0.879
TRAP1	AP	9.1	null	null	0.048	0.949
TRAP1	AP	1	null	null	0.048	0.949
PAM16	AP	6.1	null	null	0.029	0.732
PAM16	AP	2.1	null	null	0.011	0.443
PAM16	AP	5	null	null	0.025	0.549
PAM16	AT	10	null	null	0.06	0.042
PAM16	AT	11	null	null	0.06	0.042
CORO7	AD	18.3:18.4	18.2	19	0.024	0.339
DNAJA3	ES	12	11	13	0.003	0.001
DNAJA3	ES	2	1	3	0.01	0.584
NMRAL1	AD	2.4	2.3	2.6	0.914	0.046
MGRN1	AA	17.1:17.2	16	17.3	0.045	0.389
GLYR1	ES	6	5	7	0.214	0.002
ALG1	AP	3.1	null	null	0.884	0.035
FAM86A	ES	7	6	8	0.029	0.025
FAM86A	ES	00:04:05.200000	3.1	6	0.026	0.632
FAM86A	ES	4	3.1	6	0.035	0.87
LITAF	AP	5	null	null	0.001	0.949
GSPT1	AA	5.1	4.2	5.2	0.028	0.282
SHISA9	AT	2	null	null	0.004	0.551
SHISA9	AT	6	null	null	0.004	0.55
MKL2	AT	19	null	null	0.316	0
MKL2	AT	12.3	null	null	0.316	0
BFAR	ES	03:04:05	2	6	0.04	0.734
BFAR	ES	04:05:00	2	6	0.02	0.646
PLA2G10	ES	4	3	5	0.041	0.031
PDXDC1	ES	7.1:7.2:8	6.2	9	0.012	0.931
[truncated: 3,646 more rows]
